# Supplementary material for: USP25 regulates KEAP1-NRF2 anti-oxidation axis and its inactivation protects acetaminophen-induced liver injury in male mice
Source: Nat Commun. 2023 Jun 20;14:3648. doi: 10.1038/s41467-023-39412-6 (PMC10282087; doi:10.1038/s41467-023-39412-6)
Supplement: Supplementary file 4 — Supplementary Data 1 [file 41467_2023_39412_MOESM4_ESM.xlsx]

## Sheet: Sheet1
Protein ID	Protein Name	Gene Symbol	Protein Molecular Weight (kDa)	Protein Score	Sequence Coverage (%)	Number of Specific Peptides	Number of Peptides	Number of MS/MS Spectra	Abundance
Q9UHP3	Ubiquitin carboxyl-terminal hydrolase 25	USP25	122.1	16409	78	96	96	712	2.92486e+11
Q13618	Cullin-3	CUL3	88.9	658	26	20	20	24	3.39499e+08
P11021	Endoplasmic reticulum chaperone BiP	HSPA5	72.3	579	29	15	16	19	1.27876e+08
P68363	Tubulin alpha-1B chain	TUBA1B	50.1	497	40	13	13	16	1.14581e+08
Q53G59	Kelch-like protein 12	KLHL12	63.2	554	32	12	12	17	2.28026e+08
Q14145	Kelch-like ECH-associated protein 1	KEAP1	69.6	397	19	11	11	14	88030134
Q96Q07	BTB/POZ domain-containing protein 9	BTBD9	69.1	265	19	11	11	12	1005502763
Q9H3F6	BTB/POZ domain-containing adapter for CUL3-mediated RhoA degradation protein 3	KCTD10	35.4	140	26	7	7	8	3.37517e+07
Q14152	Eukaryotic translation initiation factor 3 subunit A	EIF3A	166.5	132	9	7	7	7	3.38967e+07
P22061	Protein-L-isoaspartate(D-aspartate) O-methyltransferase	PCMT1	24.6	426	44	6	6	10	8.98048e+07
Q00325	Phosphate carrier protein, mitochondrial	SLC25A3	40.1	291	18	6	6	8	125222612
Q8WZ42	Titin	TTN	3813.7	0	0	6	6	6	4.57201e+08
Q9H0C5	BTB/POZ domain-containing protein 1	BTBD1	52.7	288	23	5	7	7	5.62657e+07
P55072	Transitional endoplasmic reticulum ATPase	VCP	89.3	192	7	5	5	5	2.32661e+07
Q02978	Mitochondrial 2-oxoglutarate/malate carrier protein	SLC25A11	34	186	20	5	5	5	2.66483e+07
Q9UJS0	Calcium-binding mitochondrial carrier protein Aralar2	SLC25A13	74.1	62	8	5	5	5	1.12284e+07
Q9P2N7	Kelch-like protein 13	KLHL13	73.8	391	21	4	12	12	1.60101e+08
P62987	Ubiquitin-60S ribosomal protein L40	UBA52	14.7	196	31	4	4	13	4.77179e+09
P08238	Heat shock protein HSP 90-beta	HSP90AB1	83.2	177	14	4	9	9	1.17564e+08
O95429	BAG family molecular chaperone regulator 4	BAG4	49.6	176	11	4	4	4	47179966
Q9Y262	Eukaryotic translation initiation factor 3 subunit L	EIF3L	66.7	176	9	4	4	6	11558354
P09874	Poly [ADP-ribose] polymerase 1	PARP1	113	162	6	4	4	4	1.94379e+07
O00303	Eukaryotic translation initiation factor 3 subunit F	EIF3F	37.5	146	15	4	4	4	1.41275e+07
P50991	T-complex protein 1 subunit delta	CCT4	57.9	127	9	4	4	5	1.73204e+07
P55884	Eukaryotic translation initiation factor 3 subunit B	EIF3B	92.4	107	6	4	4	4	1.5131e+07
O95573	Fatty acid CoA ligase Acsl3	ACSL3	80.4	93	7	4	4	4
O43148	mRNA cap guanine-N7 methyltransferase	RNMT	54.8	60	9	4	4	4	2.50499e+07
Q4VCS5	Angiomotin	AMOT	118	14	5	4	5	5	1.13329e+07
Q96EP5	DAZ-associated protein 1	DAZAP1	43.4	187	11	3	3	4	1.99797e+07
Q9BX70	BTB/POZ domain-containing protein 2	BTBD2	55.9	167	13	3	5	5
B5ME19	Eukaryotic translation initiation factor 3 subunit C-like protein	EIF3CL	105.4	155	4	3	3	3	17920384
P69905	Hemoglobin subunit alpha	HBA1	15.2	127	24	3	3	4	87828120
Q53H12	Acylglycerol kinase, mitochondrial	AGK	47.1	119	11	3	3	3	1.00339e+07
P49368	T-complex protein 1 subunit gamma	CCT3	60.5	106	6	3	3	3	1.57125e+07
P11310	Medium-chain specific acyl-CoA dehydrogenase, mitochondrial	ACADM	46.6	102	8	3	3	4	30916200
Q9BPW8	Protein NipSnap homolog 1	NIPSNAP1	33.3	85	19	3	4	4	12972751
O95271	Poly [ADP-ribose] polymerase tankyrase-1	TNKS	142	84	4	3	4	4	1.69057e+07
Q7L2H7	Eukaryotic translation initiation factor 3 subunit M	EIF3M	42.5	80	11	3	3	3	1.07409e+07
Q07021	Complement component 1 Q subcomponent-binding protein, mitochondrial	C1QBP	31.3	78	12	3	3	3	1.43369e+07
Q16527	Cysteine and glycine-rich protein 2	CSRP2	20.9	78	21	3	3	4	33784824
Q53GT1	Kelch-like protein 22	KLHL22	71.6	67	4	3	3	3	13021645
P53007	Tricarboxylate transport protein, mitochondrial	SLC25A1	34	53	10	3	3	4	1.39564e+07
O14646	Chromodomain-helicase-DNA-binding protein 1	CHD1	196.6	42	2	3	3	4	1.8958e+06
P16402	Histone H1.3	H1-3	22.3	37	14	3	3	3	2740543094
Q9H2K2	Poly [ADP-ribose] polymerase tankyrase-2	TNKS2	126.8	36	4	3	4	4	7.10594e+06
Q9BQG0	Myb-binding protein 1A	MYBBP1A	148.8	36	3	3	3	3	1.01873e+07
P11586	C-1-tetrahydrofolate synthase, cytoplasmic	MTHFD1	101.5	35	3	3	3	3	2278358
Q16875	6-phosphofructo-2-kinase/fructose-2,6-bisphosphatase 3	PFKFB3	59.6	34	8	3	3	3	5.07015e+07
P25705	ATP synthase subunit alpha, mitochondrial	ATP5F1A	59.7	27	8	3	3	3	7.24653e+06
Q9H8M5	Metal transporter CNNM2	CNNM2	96.6	17	3	3	3	3	3.54608e+07
Q13402	Unconventional myosin-VIIa	MYO7A	254.2	14	1	3	3	5	148591196
Q14789	Golgin subfamily B member 1	GOLGB1	375.8	14	1	3	3	3	106127764
P53350	Serine/threonine-protein kinase PLK1	PLK1	68.2	0	5	3	3	3	197383520
O15085	Rho guanine nucleotide exchange factor 11	ARHGEF11	167.6	0	3	3	3	3	10995200
Q6AWC2	Protein WWC2	WWC2	133.8	0	3	3	3	4	1.66455e+08
Q93008	Probable ubiquitin carboxyl-terminal hydrolase FAF-X	USP9X	290.3	0	1	3	3	3	1.22303e+08
Q15311	RalA-binding protein 1	RALBP1	76	0	4	3	3	3	49722011
P68371	Tubulin beta-4B chain	TUBB4B	49.8	353	31	2	11	11	13845219
Q9P2J3	Kelch-like protein 9	KLHL9	69.4	259	15	2	10	10
Q15843	NEDD8	NEDD8	9.1	141	35	2	2	3	3857019
Q9P035	Very-long-chain (3R)-3-hydroxyacyl-CoA dehydratase 3	HACD3	43.1	95	9	2	2	2	9612239
O95299	NADH dehydrogenase [ubiquinone] 1 alpha subcomplex subunit 10, mitochondrial	NDUFA10	40.7	89	9	2	2	2	9.02859e+06
P78332	RNA-binding protein 6	RBM6	128.6	88	2	2	2	2
O60812	Heterogeneous nuclear ribonucleoprotein C-like 1	HNRNPCL1	32.1	69	8	2	3	3	56766267
O00425	Insulin-like growth factor 2 mRNA-binding protein 3	IGF2BP3	63.7	67	6	2	3	3
Q96RU2	Ubiquitin carboxyl-terminal hydrolase 28	USP28	122.4	66	2	2	2	3	1.29651e+07
P02042	Hemoglobin subunit delta	HBD	16	59	13	2	2	2	40793117
P62258	14-3-3 protein epsilon	YWHAE	29.2	56	9	2	2	2	5391888
P26641	Elongation factor 1-gamma	EEF1G	50.1	55	5	2	2	2	4369535
O75821	Eukaryotic translation initiation factor 3 subunit G	EIF3G	35.6	53	8	2	2	3	1.13203e+07
A8MTJ3	Guanine nucleotide-binding protein G(t) subunit alpha-3	GNAT3	40.3	51	5	2	2	2	1.51973e+07
P49411	Elongation factor Tu, mitochondrial	TUFM	49.5	49	5	2	2	2	3520899
Q9BQ04	RNA-binding protein 4B	RBM4B	40.1	49	5	2	2	2	1.25941e+07
P11908	Ribose-phosphate pyrophosphokinase 2	PRPS2	34.7	44	8	2	2	2	3344596
P32119	Peroxiredoxin-2	PRDX2	21.9	43	13	2	2	2	3.54977e+06
P30050	60S ribosomal protein L12	RPL12	17.8	42	11	2	2	2	1.58385e+06
Q00610	Clathrin heavy chain 1	CLTC	191.5	42	1	2	2	2	1.61269e+06
P26368	Splicing factor U2AF 65 kDa subunit	U2AF2	53.5	41	5	2	2	2	3.97981e+06
P21912	Succinate dehydrogenase [ubiquinone] iron-sulfur subunit, mitochondrial	SDHB	31.6	40	6	2	2	2	8.17067e+06
Q6YN16	Hydroxysteroid dehydrogenase-like protein 2	HSDL2	45.4	40	6	2	2	3	1.80572e+07
P17987	T-complex protein 1 subunit alpha	TCP1	60.3	40	4	2	2	3	1.68892e+06
Q96EK7	Constitutive coactivator of peroxisome proliferator-activated receptor gamma	FAM120B	103.7	38	2	2	2	2	6.45759e+06
P42167	Lamina-associated polypeptide 2, isoforms beta/gamma	TMPO	50.6	37	6	2	2	2	1.09646e+07
Q15393	Splicing factor 3B subunit 3	SF3B3	135.5	35	2	2	2	2	6.04761e+06
P48047	ATP synthase subunit O, mitochondrial	ATP5PO	23.3	35	12	2	2	2	15746136
P60228	Eukaryotic translation initiation factor 3 subunit E	EIF3E	52.2	34	3	2	2	2	9.16841e+06
P07195	L-lactate dehydrogenase B chain	LDHB	36.6	34	6	2	2	2	8703046
Q8IY67	Ribonucleoprotein PTB-binding 1	RAVER1	63.8	27	5	2	2	2	3.9441e+06
Q9UK61	Protein TASOR	TASOR	188.9	26	2	2	2	2	32335954
Q9UJ70	N-acetyl-D-glucosamine kinase	NAGK	37.4	26	4	2	2	2	53738905
Q6P1J9	Parafibromin	CDC73	60.5	25	3	2	2	2
Q5JQS5	Olfactory receptor 2B11	OR2B11	35.3	22	4	2	2	3	7.31442e+07
Q96RR4	Calcium/calmodulin-dependent protein kinase kinase 2	CAMKK2	64.7	22	3	2	2	2	46674458
Q96CS3	FAS-associated factor 2	FAF2	52.6	21	6	2	2	2	7.25678e+06
Q9NYF8	Bcl-2-associated transcription factor 1	BCLAF1	106.1	18	3	2	2	2	26421024
P46060	Ran GTPase-activating protein 1	RANGAP1	63.5	18	3	2	2	2
Q9NTJ3	Structural maintenance of chromosomes protein 4	SMC4	147.1	17	1	2	2	3	97532413
Q96LX7	Coiled-coil domain-containing protein 17	CCDC17	67.7	15	3	2	2	3	37973495
Q8WXH0	Nesprin-2	SYNE2	795.9	14	0	2	2	2	147170388
Q00341	Vigilin	HDLBP	141.4	14	1	2	2	2	33608557
Q9P2K9	Protein dispatched homolog 3	DISP3	153	13	2	2	2	4	76048403
Q12816	Trophinin	TRO	143.6	0	2	2	2	2	29014899
Q9Y6D6	Brefeldin A-inhibited guanine nucleotide-exchange protein 1	ARFGEF1	208.6	0	1	2	2	2	23130918
O14497	AT-rich interactive domain-containing protein 1A	ARID1A	241.9	0	1	2	2	2	2.91833e+06
Q96JB1	Dynein axonemal heavy chain 8	DNAH8	514.3	0	0	2	2	2	317229998
Q6ZN84	Coiled-coil domain-containing protein 81	CCDC81	76	0	3	2	2	3	514579489
A2RTX5	Threonine--tRNA ligase 2, cytoplasmic	TARS3	92.6	0	2	2	2	2	1.6191e+08
Q8TDM6	Disks large homolog 5	DLG5	213.7	0	1	2	2	2	7.81178e+06
Q8N6Y1	Protocadherin-20	PCDH20	104.9	0	2	2	2	2	58378681
Q7Z6Z7	E3 ubiquitin-protein ligase HUWE1	HUWE1	481.6	0	0	2	2	2	16673325
Q9BYW2	Histone-lysine N-methyltransferase SETD2	SETD2	287.4	0	1	2	2	2	2.81815e+06
P35125	Ubiquitin carboxyl-terminal hydrolase 6	USP6	158.6	0	1	2	2	2	77261108
Q8IYW2	Cilia- and flagella-associated protein 46	CFAP46	303.3	0	1	2	2	2	2.65931e+07
Q9NXF1	Testis-expressed protein 10	TEX10	105.6	0	4	2	2	2	305038304
Q6UXB0	Protein FAM131A	FAM131A	39.5	0	4	2	2	2	55298096
Q5JYT7	Uncharacterized protein KIAA1755	KIAA1755	130.8	0	2	2	2	4	1.48008e+08
Q13075	Baculoviral IAP repeat-containing protein 1	NAIP	159.5	0	2	2	2	2
P21359	Neurofibromin	NF1	319.2	0	1	2	2	2	135473376
Q9H910	Jupiter microtubule associated homolog 2	JPT2	20.1	0	18	2	2	2	11341347
Q13615	Myotubularin-related protein 3	MTMR3	133.5	0	1	2	2	2	3.21773e+06
Q96PX9	Pleckstrin homology domain-containing family G member 4B	PLEKHG4B	139.6	0	2	2	2	2	115955843
Q9P2T0	Testicular haploid expressed gene protein	THEG	43.4	0	6	2	2	2	1.84644e+09
P52746	Zinc finger protein 142	ZNF142	187.8	0	1	2	2	3	2.65475e+07
P02792	Ferritin light chain	FTL	20	0	7	2	2	2	1.10474e+07
Q9BZK7	F-box-like/WD repeat-containing protein TBL1XR1	TBL1XR1	55.6	0	3	2	2	2	7.32378e+06
Q01082	Spectrin beta chain, non-erythrocytic 1	SPTBN1	274.4	0	1	2	2	2	4.79051e+06
O95613	Pericentrin	PCNT	377.8	0	1	2	2	2	32298081
Q9Y618	Nuclear receptor corepressor 2	NCOR2	273.5	0	1	2	2	5	630672229
Q9Y6V0	Protein piccolo	PCLO	560.4	0	1	2	2	2	210812217
P11245	Arylamine N-acetyltransferase 2	NAT2	33.5	0	6	2	2	2	28971408
Q9H1Z4	WD repeat-containing protein 13	WDR13	53.7	0	4	2	2	2	17025708
Q9Y2I7	1-phosphatidylinositol 3-phosphate 5-kinase	PIKFYVE	237	0	1	2	2	2	183941632
Q6ZRS2	Helicase SRCAP	SRCAP	343.3	0	1	2	2	2	64229740
Q9Y2G1	Myelin regulatory factor	MYRF	124.3	0	1	2	2	2	19497128
Q8N999	Uncharacterized protein C12orf29	C12orf29	37.5	0	6	2	2	2	1.753e+07
Q96IZ0	PRKC apoptosis WT1 regulator protein	PAWR	36.5	0	4	2	2	2	211435374
Q9H799	Ciliogenesis and planar polarity effector 1	CPLANE1	361.5	0	1	2	2	3	69481859
A6NIK2	Leucine-rich repeat-containing protein 10B	LRRC10B	32.7	0	6	2	2	2	68744984
O95785	Protein Wiz	WIZ	178.6	0	1	2	2	2	31466753
Q8IUX8	Epidermal growth factor-like protein 6	EGFL6	61.3	0	3	2	2	2	11211263
Q9NU22	Midasin	MDN1	632.4	0	0	2	2	2	40313421
Q9H1A4	Anaphase-promoting complex subunit 1	ANAPC1	216.4	0	1	2	2	3	5.77142e+07
P25440	Bromodomain-containing protein 2	BRD2	88	0	2	2	2	2	114077720
P02461	Collagen alpha-1(III) chain	COL3A1	138.5	0	2	2	2	2	10390914
A6NES4	Maestro heat-like repeat-containing protein family member 2A	MROH2A	189.4	0	1	2	2	2	171410830
P46934	E3 ubiquitin-protein ligase NEDD4	NEDD4	149	0	2	2	2	2	15826407
P33992	DNA replication licensing factor MCM5	MCM5	82.2	0	4	2	2	2	8.22238e+06
Q9NZM1	Myoferlin	MYOF	234.6	0	1	2	2	2	23303090
Q8N271	Prominin-2	PROM2	91.8	0	3	2	2	2	14892412
O60239	SH3 domain-binding protein 5	SH3BP5	50.4	0	2	2	2	2	118579040
Q8IZT6	Abnormal spindle-like microcephaly-associated protein	ASPM	409.5	0	1	2	2	2	1.41682e+08
P26012	Integrin beta-8	ITGB8	85.6	0	3	2	2	2	95076662
Q96JK4	HHIP-like protein 1	HHIPL1	86.7	0	3	2	2	2	163194384
P51532	Transcription activator BRG1	SMARCA4	184.5	0	1	2	2	2	47487915
Q8NHU6	Tudor domain-containing protein 7	TDRD7	123.5	0	3	2	2	2	4.78057e+07
Q96BR9	Zinc finger and BTB domain-containing protein 8A	ZBTB8A	50.1	0	4	2	2	2	276265408
P35670	Copper-transporting ATPase 2	ATP7B	157.2	0	2	2	2	2	6.9912e+06
A8MZF0	Proline-rich protein 33	PRR33	35.2	0	6	2	2	4	146192748
Q96Q05	Trafficking protein particle complex subunit 9	TRAPPC9	128.4	0	5	2	2	2	17167675
Q15149	Plectin	PLEC	531.5	0	0	2	2	2	9.0662e+06
Q2LD37	Transmembrane protein KIAA1109	KIAA1109	555.1	0	0	2	2	2	5.62715e+07
Q9HAU6	Putative translationally-controlled tumor protein-like protein TPT1P8	TPT1P8	16	0	12	2	2	2	1.01574e+07
Q8TE76	MORC family CW-type zinc finger protein 4	MORC4	106.3	0	3	2	2	3	2.22965e+07
Q13085	Acetyl-CoA carboxylase 1	ACACA	265.4	0	1	2	2	2	38530465
B2RXH2	Lysine-specific demethylase 4E	KDM4E	56.8	0	2	2	2	2	5.97951e+06
O00222	Metabotropic glutamate receptor 8	GRM8	101.7	0	4	2	2	2	34432712
Q92887	ATP-binding cassette sub-family C member 2	ABCC2	174.1	0	1	2	2	2	1.32636e+06
P35749	Myosin-11	MYH11	227.2	0	2	2	2	2	9760875
Q7Z589	BRCA2-interacting transcriptional repressor EMSY	EMSY	141.4	0	1	2	2	4	3.6297e+07
O76094	Signal recognition particle subunit SRP72	SRP72	74.6	0	4	2	2	2	48762215
Q8IV33	Uncharacterized protein KIAA0825	KIAA0825	147.6	0	1	2	2	2	82618864
P62136	Serine/threonine-protein phosphatase PP1-alpha catalytic subunit	PPP1CA	37.5	0	7	2	2	2	7.68849e+06
O95450	A disintegrin and metalloproteinase with thrombospondin motifs 2	ADAMTS2	134.7	0	2	2	2	2
P78562	Phosphate-regulating neutral endopeptidase PHEX	PHEX	86.4	0	3	2	2	2	86390168
Q9H2G2	STE20-like serine/threonine-protein kinase	SLK	142.6	0	1	2	2	2	5.58535e+07
O94991	SLIT and NTRK-like protein 5	SLITRK5	107.4	0	1	2	2	2	19933279
Q9UIG0	Tyrosine-protein kinase BAZ1B	BAZ1B	170.8	0	1	2	2	2
Q9HC84	Mucin-5B	MUC5B	596	0	0	2	2	2	40296776
O14994	Synapsin-3	SYN3	63.3	0	4	2	2	2	69450408
Q5S007	Leucine-rich repeat serine/threonine-protein kinase 2	LRRK2	285.9	0	1	2	2	2	1.19044e+07
P12235	ADP/ATP translocase 1	SLC25A4	33	603	31	1	9	18	4487084
P12236	ADP/ATP translocase 3	SLC25A6	32.8	477	29	1	10	18	30143988
P54652	Heat shock-related 70 kDa protein 2	HSPA2	70	393	12	1	8	12	4.01166e+06
Q13885	Tubulin beta-2A chain	TUBB2A	49.9	345	29	1	10	11
P17066	Heat shock 70 kDa protein 6	HSPA6	71	294	13	1	7	9	11748449
P07900	Heat shock protein HSP 90-alpha	HSP90AA1	84.6	123	8	1	6	6	3.90549e+06
A0A075B6R9	Probable non-functional immunoglobulin kappa variable 2D-24	IGKV2D-24	13.1	92	13	1	2	12
O15371	Eukaryotic translation initiation factor 3 subunit D	EIF3D	63.9	73	3	1	1	2
Q9UG63	ATP-binding cassette sub-family F member 2	ABCF2	71.2	61	2	1	1	1	2.81047e+06
O75955	Flotillin-1	FLOT1	47.3	60	3	1	1	1	3.44501e+06
P08865	40S ribosomal protein SA	RPSA	32.8	59	6	1	1	1	3.99924e+06
P13797	Plastin-3	PLS3	70.8	55	2	1	1	1	826079
Q9Y285	Phenylalanine--tRNA ligase alpha subunit	FARSA	57.5	55	2	1	1	1	5945772
Q15084	Protein disulfide-isomerase A6	PDIA6	48.1	55	3	1	1	1	2530612
P33993	DNA replication licensing factor MCM7	MCM7	81.3	53	2	1	1	1	2.5966e+06
P00450	Ceruloplasmin	CP	122.1	51	1	1	1	1	6750783
Q8WUM9	Sodium-dependent phosphate transporter 1	SLC20A1	73.7	50	1	1	1	1	8.11463e+06
P02545	Prelamin-A/C	LMNA	74.1	50	1	1	1	1	8680987
Q08J23	RNA cytosine C(5)-methyltransferase NSUN2	NSUN2	86.4	45	1	1	1	1	1.59068e+06
Q16629	Serine/arginine-rich splicing factor 7	SRSF7	27.4	45	6	1	1	1	8759988
Q13617	Cullin-2	CUL2	86.9	44	1	1	1	1	3.84633e+06
Q15773	Myeloid leukemia factor 2	MLF2	28.1	42	7	1	1	1	630208
O95816	BAG family molecular chaperone regulator 2	BAG2	23.8	42	5	1	1	1	5.26029e+06
P49903	Selenide, water dikinase 1	SEPHS1	42.9	42	4	1	1	2	2.16955e+06
Q8N684	Cleavage and polyadenylation specificity factor subunit 7	CPSF7	52	41	2	1	1	1
Q8N752	Casein kinase I isoform alpha-like	CSNK1A1L	39.1	41	3	1	1	1	1.37243e+06
Q92504	Zinc transporter SLC39A7	SLC39A7	50.1	41	3	1	1	1
Q99460	26S proteasome non-ATPase regulatory subunit 1	PSMD1	105.8	41	1	1	1	1
P01008	Antithrombin-III	SERPINC1	52.6	41	2	1	1	1	10121312
Q9H1K4	Mitochondrial glutamate carrier 2	SLC25A18	33.8	39	3	1	1	1
Q12933	TNF receptor-associated factor 2	TRAF2	55.8	39	3	1	1	1
P23528	Cofilin-1	CFL1	18.5	38	7	1	1	1	6.33489e+06
P63173	60S ribosomal protein L38	RPL38	8.2	35	19	1	1	1
P02686	Myelin basic protein	MBP	33.1	35	3	1	1	2	66044900
Q9ULX6	A-kinase anchor protein 8-like	AKAP8L	71.6	35	2	1	1	1
Q99973	Telomerase protein component 1	TEP1	290.3	35	0	1	1	1	15526898
P08195	4F2 cell-surface antigen heavy chain	SLC3A2	68	34	2	1	1	1
O43175	D-3-phosphoglycerate dehydrogenase	PHGDH	56.6	34	2	1	1	1	3542272
Q9H0D6	5'-3' exoribonuclease 2	XRN2	108.5	34	1	1	1	1	2.63955e+06
P57088	Transmembrane protein 33	TMEM33	28	34	5	1	1	1	5.16814e+06
Q8IYB5	Stromal membrane-associated protein 1	SMAP1	50.4	33	3	1	1	1
P31040	Succinate dehydrogenase [ubiquinone] flavoprotein subunit, mitochondrial	SDHA	72.6	33	3	1	1	1
P31483	Nucleolysin TIA-1 isoform p40	TIA1	42.9	33	3	1	1	1	3298166
Q96AG4	Leucine-rich repeat-containing protein 59	LRRC59	34.9	33	4	1	1	1
Q01804	OTU domain-containing protein 4	OTUD4	124	32	1	1	1	1	1.98639e+06
O43809	Cleavage and polyadenylation specificity factor subunit 5	NUDT21	26.2	32	4	1	1	1	5.4955e+06
Q6ZW05	Patched domain-containing protein 4	PTCHD4	96.3	32	1	1	1	1	9386540
Q9HAV0	Guanine nucleotide-binding protein subunit beta-4	GNB4	37.5	31	3	1	1	1
Q96S55	ATPase WRNIP1	WRNIP1	72.1	31	1	1	1	1	3094921
Q9BXB4	Oxysterol-binding protein-related protein 11	OSBPL11	83.6	31	1	1	1	1
Q9Y314	Nitric oxide synthase-interacting protein	NOSIP	33.2	30	5	1	1	1
P54727	UV excision repair protein RAD23 homolog B	RAD23B	43.1	29	2	1	1	1	5.07243e+06
Q8IWG1	Dynein axonemal intermediate chain 3	DNAI3	102.9	29	1	1	1	1	261568944
O95487	Protein transport protein Sec24B	SEC24B	137.3	29	1	1	1	1
Q13347	Eukaryotic translation initiation factor 3 subunit I	EIF3I	36.5	28	4	1	1	1	3.97494e+06
P49721	Proteasome subunit beta type-2	PSMB2	22.8	28	5	1	1	1
Q96BR5	Cytochrome c oxidase assembly factor 7	COA7	25.7	28	4	1	1	1	4342461
Q9BQA1	Methylosome protein 50	WDR77	36.7	27	4	1	1	1	1712398
Q9NS86	LanC-like protein 2	LANCL2	50.8	26	1	1	1	1	23470852
P28288	ATP-binding cassette sub-family D member 3	ABCD3	75.4	26	2	1	1	1	2.51993e+06
Q9Y5A9	YTH domain-containing family protein 2	YTHDF2	62.3	26	2	1	1	1
Q86Z14	Beta-klotho	KLB	119.7	26	1	1	1	1	197532736
P54886	Delta-1-pyrroline-5-carboxylate synthase	ALDH18A1	87.2	26	1	1	1	1	51607088
O75323	Protein NipSnap homolog 2	NIPSNAP2	33.7	25	4	1	2	2
Q15366	Poly(rC)-binding protein 2	PCBP2	38.6	24	4	1	1	1	11770649
Q96FJ2	Dynein light chain 2, cytoplasmic	DYNLL2	10.3	24	12	1	1	2	30250290
A2RUR9	Coiled-coil domain-containing protein 144A	CCDC144A	165	24	1	1	1	1	355314592
Q9UQ26	Regulating synaptic membrane exocytosis protein 2	RIMS2	160.3	23	1	1	1	3	1895952649
P53985	Monocarboxylate transporter 1	SLC16A1	53.9	23	1	1	1	1	4.40082e+06
Q9BZZ2	Sialoadhesin	SIGLEC1	182.5	23	1	1	1	1	7152642
Q9C037	E3 ubiquitin-protein ligase TRIM4	TRIM4	57.4	23	2	1	1	1	124528408
Q16531	DNA damage-binding protein 1	DDB1	126.9	22	1	1	1	1	2608004
P84243	Histone H3.3	H3-3A	15.3	22	5	1	1	1	10414813
O43708	Maleylacetoacetate isomerase	GSTZ1	24.2	22	4	1	1	1	38703156
P78371	T-complex protein 1 subunit beta	CCT2	57.5	21	2	1	1	1
Q8TAP8	Protein phosphatase 1 regulatory subunit 35	PPP1R35	27.9	20	3	1	1	1
Q76KP1	N-acetyl-beta-glucosaminyl-glycoprotein 4-beta-N-acetylgalactosaminyltransferase 1	B4GALNT4	116.4	20	1	1	1	1	86701048
Q8WU68	Splicing factor U2AF 26 kDa subunit	U2AF1L4	25.7	20	5	1	1	1
Q99570	Phosphoinositide 3-kinase regulatory subunit 4	PIK3R4	153	19	1	1	1	1	58907284
Q9Y4D1	Disheveled-associated activator of morphogenesis 1	DAAM1	123.4	19	1	1	1	1	514149920
P26196	Probable ATP-dependent RNA helicase DDX6	DDX6	54.4	19	1	1	1	1
O43823	A-kinase anchor protein 8	AKAP8	76.1	19	2	1	1	1	446230
P08708	40S ribosomal protein S17	RPS17	15.5	19	7	1	1	1
P50402	Emerin	EMD	29	19	5	1	1	2	7008354
O60716	Catenin delta-1	CTNND1	108.1	18	2	1	1	1	5.05649e+06
Q9NZ01	Very-long-chain enoyl-CoA reductase	TECR	36	18	3	1	1	1	2.31052e+06
Q9NRI5	Disrupted in schizophrenia 1 protein	DISC1	93.6	17	1	1	1	1	6431592
Q9BXP5	Serrate RNA effector molecule homolog	SRRT	100.6	17	1	1	1	1
Q99943	1-acyl-sn-glycerol-3-phosphate acyltransferase alpha	AGPAT1	31.7	17	4	1	1	2	5.25385e+08
O95831	Apoptosis-inducing factor 1, mitochondrial	AIFM1	66.9	17	2	1	1	1	1.41813e+06
Q8WYA6	Beta-catenin-like protein 1	CTNNBL1	65.1	17	1	1	1	1	1.10688e+06
O95801	Tetratricopeptide repeat protein 4	TTC4	44.7	16	3	1	1	1
Q8NEP3	Dynein axonemal assembly factor 1	DNAAF1	80	16	1	1	1	1
Q9ULD2	Microtubule-associated tumor suppressor 1	MTUS1	141.3	16	1	1	1	1	74952856
Q15417	Calponin-3	CNN3	36.4	16	3	1	1	1	5.47758e+06
Q9Y697	Cysteine desulfurase, mitochondrial	NFS1	50.2	16	4	1	1	1	29407068
Q14624	Inter-alpha-trypsin inhibitor heavy chain H4	ITIH4	103.3	16	1	1	1	1	10851764
Q92889	DNA repair endonuclease XPF	ERCC4	104.4	16	1	1	1	1
Q6ZNL6	FYVE, RhoGEF and PH domain-containing protein 5	FGD5	159.8	16	0	1	1	2	92085228
Q6IS14	Eukaryotic translation initiation factor 5A-1-like	EIF5AL1	16.8	15	8	1	1	1	3.10764e+06
P52292	Importin subunit alpha-1	KPNA2	57.8	15	4	1	1	1	1.36223e+06
P54707	Potassium-transporting ATPase alpha chain 2	ATP12A	115.4	15	1	1	1	1	314657184
O60346	PH domain leucine-rich repeat-containing protein phosphatase 1	PHLPP1	184.6	15	0	1	1	1	81242960
Q7LDG7	RAS guanyl-releasing protein 2	RASGRP2	69.2	15	1	1	1	1	7417600
Q8TC57	Meiosis 1 arrest protein	M1AP	59.3	15	3	1	1	1	371549952
Q8WVC0	RNA polymerase-associated protein LEO1	LEO1	75.4	15	1	1	1	1	51057072
Q6PKG0	La-related protein 1	LARP1	123.4	15	1	1	1	1
Q9Y2L1	Exosome complex exonuclease RRP44	DIS3	108.9	15	1	1	1	1
Q13155	Aminoacyl tRNA synthase complex-interacting multifunctional protein 2	AIMP2	35.3	15	3	1	1	1
Q13796	Protein Shroom2	SHROOM2	176.3	15	1	1	1	1	122081752
Q8IXK0	Polyhomeotic-like protein 2	PHC2	90.7	15	1	1	1	1	10866317
P06732	Creatine kinase M-type	CKM	43.1	15	2	1	1	1	10950049
Q8N1I0	Dedicator of cytokinesis protein 4	DOCK4	225.1	14	0	1	1	1	7.60287e+06
Q6X4W1	NMDA receptor synaptonuclear signaling and neuronal migration factor	NSMF	60.1	14	1	1	1	1	9419077
Q16690	Dual specificity protein phosphatase 5	DUSP5	42	14	3	1	1	1	31957774
P04843	Dolichyl-diphosphooligosaccharide--protein glycosyltransferase subunit 1	RPN1	68.5	14	1	1	1	1	3.16862e+06
A6NKD9	Coiled-coil domain-containing protein 85C	CCDC85C	45.2	14	3	1	1	1	3325530
P53673	Beta-crystallin A4	CRYBA4	22.4	14	10	1	1	1	7.52579e+06
Q9UMS4	Pre-mRNA-processing factor 19	PRPF19	55.1	14	2	1	1	1	72508624
P82930	28S ribosomal protein S34, mitochondrial	MRPS34	25.6	14	4	1	1	1	1.05653e+06
Q9Y5P8	Serine/threonine-protein phosphatase 2A regulatory subunit B'' subunit beta	PPP2R3B	65	14	1	1	1	1	4214877
Q8IY33	MICAL-like protein 2	MICALL2	97.4	14	2	1	1	1	3.99406e+06
Q9Y2J4	Angiomotin-like protein 2	AMOTL2	85.7	14	3	1	2	2	9492209
Q02641	Voltage-dependent L-type calcium channel subunit beta-1	CACNB1	65.7	14	2	1	1	1	14325968
Q9UBM7	7-dehydrocholesterol reductase	DHCR7	54.5	13	2	1	1	1	2.37587e+06
Q9UHG3	Prenylcysteine oxidase 1	PCYOX1	56.6	13	1	1	1	1	3.14428e+06
Q8NBU5	Outer mitochondrial transmembrane helix translocase	ATAD1	40.7	13	3	1	1	1
P18089	Alpha-2B adrenergic receptor	ADRA2B	49.9	13	2	1	1	1	2823633
Q8NHS9	Spermatogenesis-associated protein 22	SPATA22	41.3	13	3	1	1	1	21962074
Q8NEM0	Microcephalin	MCPH1	92.8	0	2	1	1	1	54249196
Q96GW9	Methionine--tRNA ligase, mitochondrial	MARS2	66.5	0	2	1	1	1	8.33862e+06
Q9ULD9	Zinc finger protein 608	ZNF608	162.1	0	1	1	1	1	4.09431e+06
O94827	Pleckstrin homology domain-containing family G member 5	PLEKHG5	111.2	0	1	1	1	1	17178874
Q14241	Elongin-A	ELOA	89.9	0	1	1	1	1	16970176
Q07954	Prolow-density lipoprotein receptor-related protein 1	LRP1	504.3	0	0	1	1	1	3542252
Q9HBA0	Transient receptor potential cation channel subfamily V member 4	TRPV4	98.2	0	1	1	1	1
P46777	60S ribosomal protein L5	RPL5	34.3	0	4	1	1	1	1129494272
P32455	Guanylate-binding protein 1	GBP1	67.9	0	2	1	1	1	757112832
Q15051	IQ calmodulin-binding motif-containing protein 1	IQCB1	68.9	0	2	1	1	1
Q96IF1	LIM domain-containing protein ajuba	AJUBA	56.9	0	2	1	1	1
Q86UL8	Membrane-associated guanylate kinase, WW and PDZ domain-containing protein 2	MAGI2	158.7	0	1	1	1	1	4473265
Q8WUH2	Transforming growth factor-beta receptor-associated protein 1	TGFBRAP1	97.1	0	1	1	1	1	3.18197e+06
O15212	Prefoldin subunit 6	PFDN6	14.6	0	9	1	1	1	155781888
Q9BY12	S phase cyclin A-associated protein in the endoplasmic reticulum	SCAPER	158.2	0	1	1	1	1
Q8N7B9	EF-hand calcium-binding domain-containing protein 3	EFCAB3	50.1	0	5	1	1	1	6877421
Q9UJT0	Tubulin epsilon chain	TUBE1	52.9	0	1	1	1	1	9612180
P47989	Xanthine dehydrogenase/oxidase	XDH	146.3	0	1	1	1	1	125469472
Q01638	Interleukin-1 receptor-like 1	IL1RL1	63.3	0	1	1	1	1	11096171
Q6T310	Ras-like protein family member 11A	RASL11A	27	0	3	1	1	1
Q9HC78	Zinc finger and BTB domain-containing protein 20	ZBTB20	81	0	1	1	1	1
Q7Z3Z3	Piwi-like protein 3	PIWIL3	101	0	1	1	1	1	11884167
Q9UQB8	Brain-specific angiogenesis inhibitor 1-associated protein 2	BAIAP2	60.8	0	2	1	1	1	17350920
Q13136	Liprin-alpha-1	PPFIA1	135.7	0	1	1	1	1
O43526	Potassium voltage-gated channel subfamily KQT member 2	KCNQ2	95.8	0	1	1	1	1	7.12388e+06
Q86UE3	Zinc finger protein 546	ZNF546	98.3	0	1	1	1	1
Q7RTZ1	Ovochymase-2	OVCH2	62.6	0	2	1	1	1	10417122
Q8TC76	Protein FAM110B	FAM110B	40.7	0	3	1	1	1
Q8N6Q8	Probable methyltransferase-like protein 25	METTL25	68.2	0	3	1	1	1	9543216
Q149M9	NACHT domain- and WD repeat-containing protein 1	NWD1	174.4	0	0	1	1	1
P06753	Tropomyosin alpha-3 chain	TPM3	32.9	0	5	1	1	1	81989440
Q9H5Z1	Probable ATP-dependent RNA helicase DHX35	DHX35	78.9	0	2	1	1	1
A0A0C4DH35	Probable non-functional immunoglobulin heavy variable 3-35	IGHV3-35	12.8	0	7	1	1	1	24219272
Q92667	A-kinase anchor protein 1, mitochondrial	AKAP1	97.3	0	1	1	1	1	2.63718e+06
Q9Y3D9	28S ribosomal protein S23, mitochondrial	MRPS23	21.8	0	4	1	1	1	35802056
O75570	Peptide chain release factor 1, mitochondrial	MTRF1	52.3	0	2	1	1	1	11597181
O94779	Contactin-5	CNTN5	120.6	0	1	1	1	2	111840668
Q13112	Chromatin assembly factor 1 subunit B	CHAF1B	61.5	0	3	1	1	1	58530016
Q5JXB2	Putative ubiquitin-conjugating enzyme E2 N-like	UBE2NL	17.4	0	4	1	1	1	3.87846e+06
O95405	Zinc finger FYVE domain-containing protein 9	ZFYVE9	156.3	0	1	1	1	1	25691888
Q8TC20	Cancer-associated gene 1 protein	CAGE1	90.2	0	1	1	1	1	9676835
O43149	Zinc finger ZZ-type and EF-hand domain-containing protein 1	ZZEF1	330.9	0	0	1	1	1	110016752
O00541	Pescadillo homolog	PES1	68	0	1	1	1	1	6.7425e+06
Q13233	Mitogen-activated protein kinase kinase kinase 1	MAP3K1	164.4	0	1	1	1	1	31414766
O15031	Plexin-B2	PLXNB2	205	0	1	1	1	1
O43847	Nardilysin	NRDC	131.6	0	1	1	1	1
Q9NR71	Neutral ceramidase	ASAH2	85.5	0	2	1	1	1	3.97224e+06
Q8TDW0	Volume-regulated anion channel subunit LRRC8C	LRRC8C	92.4	0	2	1	1	1	4400685
O95630	STAM-binding protein	STAMBP	48	0	3	1	1	1
Q96JN2	Coiled-coil domain-containing protein 136	CCDC136	134	0	1	1	1	1	1937966848
Q9Y2Y9	Krueppel-like factor 13	KLF13	31.2	0	4	1	1	1
P13533	Myosin-6	MYH6	223.6	0	1	1	1	1	142439936
Q9BWE0	Replication initiator 1	REPIN1	63.5	0	2	1	1	1	145425856
Q96JP9	Cadherin-related family member 1	CDHR1	93.5	0	1	1	1	1
Q5THJ4	Vacuolar protein sorting-associated protein 13D	VPS13D	491.6	0	0	1	1	1
Q3YEC7	Rab-like protein 6	RABL6	79.5	0	1	1	1	1	10219760
Q07654	Trefoil factor 3	TFF3	10.2	0	17	1	1	1	55482272
P10071	Transcriptional activator GLI3	GLI3	169.8	0	1	1	1	1	21964132
Q8IWI9	MAX gene-associated protein	MGA	336	0	0	1	1	1	12731360
Q13342	Nuclear body protein SP140	SP140	98.2	0	1	1	1	1
P01042	Kininogen-1	KNG1	71.9	0	2	1	1	1	18704386
Q8IVF5	Rho guanine nucleotide exchange factor TIAM2	TIAM2	190	0	1	1	1	1	32819744
Q12983	BCL2/adenovirus E1B 19 kDa protein-interacting protein 3	BNIP3	27.8	0	8	1	1	1	6535059
P49750	YLP motif-containing protein 1	YLPM1	241.5	0	0	1	1	1	97714144
Q8WUA7	TBC1 domain family member 22A	TBC1D22A	59.1	0	1	1	1	1	75030128
Q676U5	Autophagy-related protein 16-1	ATG16L1	68.2	0	2	1	1	1	14967973
P07384	Calpain-1 catalytic subunit	CAPN1	81.8	0	1	1	1	1	31268558
Q8NEH6	Meiosis-specific nuclear structural protein 1	MNS1	60.5	0	2	1	1	1	8205567
Q8IVF4	Dynein axonemal heavy chain 10	DNAH10	514.5	0	0	1	1	1
Q6N043	Zinc finger protein 280D	ZNF280D	109.2	0	2	1	1	1	7318685
Q76L83	Putative Polycomb group protein ASXL2	ASXL2	153.7	0	1	1	1	1	5652597
P33527	Multidrug resistance-associated protein 1	ABCC1	171.5	0	1	1	1	1	8422554
Q3MIT2	tRNA pseudouridine synthase Pus10	PUS10	60.2	0	2	1	1	1	9395030
Q9GZT8	NIF3-like protein 1	NIF3L1	41.9	0	2	1	1	1	645360
Q5T4F7	Secreted frizzled-related protein 5	SFRP5	35.5	0	3	1	1	1	2.90652e+06
O42043	Endogenous retrovirus group K member 18 Env polyprotein	ERVK-18	63.6	0	2	1	1	1	3360462
Q9NUQ7	Ufm1-specific protease 2	UFSP2	53.2	0	3	1	1	1	2.22274e+06
Q9NZZ3	Charged multivesicular body protein 5	CHMP5	24.6	0	3	1	1	1	7.51321e+06
Q86VZ2	WD repeat-containing protein 5B	WDR5B	36.3	0	4	1	1	1	34661124
O43776	Asparagine--tRNA ligase, cytoplasmic	NARS1	62.9	0	2	1	1	1	29118174
Q68DL7	Uncharacterized protein C18orf63	C18orf63	77.2	0	1	1	1	2	70579488
P10696	Alkaline phosphatase, germ cell type	ALPG	57.3	0	2	1	1	2	7769117
O15318	DNA-directed RNA polymerase III subunit RPC7	POLR3G	25.9	0	4	1	1	2	129531288
Q9NRY4	Rho GTPase-activating protein 35	ARHGAP35	170.4	0	2	1	1	1	7799314
Q9Y4F1	FERM, ARHGEF and pleckstrin domain-containing protein 1	FARP1	118.6	0	1	1	1	1
Q9UJZ1	Stomatin-like protein 2, mitochondrial	STOML2	38.5	0	2	1	1	1	16320191
Q38SD2	Leucine-rich repeat serine/threonine-protein kinase 1	LRRK1	225.2	0	0	1	1	1
Q08380	Galectin-3-binding protein	LGALS3BP	65.3	0	1	1	1	1
Q5T2S8	Outer dynein arm-docking complex subunit 2	ODAD2	115.6	0	1	1	1	1	5.69457e+06
Q9NTJ4	Alpha-mannosidase 2C1	MAN2C1	115.8	0	1	1	1	1	19924324
Q9NYU1	UDP-glucose:glycoprotein glucosyltransferase 2	UGGT2	174.6	0	1	1	1	1	3.20668e+06
Q16401	26S proteasome non-ATPase regulatory subunit 5	PSMD5	56.2	0	3	1	1	1	61481988
Q86UD5	Sodium/hydrogen exchanger 9B2	SLC9B2	57.5	0	2	1	1	1	3.50726e+06
Q9BZF9	Uveal autoantigen with coiled-coil domains and ankyrin repeats	UACA	162.4	0	0	1	1	1	4.05322e+06
O15021	Microtubule-associated serine/threonine-protein kinase 4	MAST4	283.9	0	0	1	1	1	28020276
Q9HAS0	Protein Njmu-R1	C17orf75	44.6	0	4	1	1	1	7095217
Q709C8	Vacuolar protein sorting-associated protein 13C	VPS13C	422.1	0	0	1	1	2	32625145
Q15018	BRISC complex subunit Abraxas 2	ABRAXAS2	46.9	0	2	1	1	1	2526162
Q8WXX0	Dynein axonemal heavy chain 7	DNAH7	460.9	0	0	1	1	1	7.31378e+06
Q99463	Putative neuropeptide Y receptor type 6	NPY6R	33.2	0	5	1	1	1	2.64081e+06
P25685	DnaJ homolog subfamily B member 1	DNAJB1	38	0	4	1	1	1
P98174	FYVE, RhoGEF and PH domain-containing protein 1	FGD1	106.5	0	2	1	1	1	30286186
O14640	Segment polarity protein dishevelled homolog DVL-1	DVL1	75.1	0	2	1	1	1	660782464
Q8IZP9	Adhesion G-protein coupled receptor G2	ADGRG2	111.5	0	1	1	1	1	1888703616
Q8IVU3	Probable E3 ubiquitin-protein ligase HERC6	HERC6	115.1	0	1	1	1	1	212504240
Q16665	Hypoxia-inducible factor 1-alpha	HIF1A	92.6	0	2	1	1	1
Q9Y6A5	Transforming acidic coiled-coil-containing protein 3	TACC3	90.3	0	2	1	1	1
A0A087WWA1	PIK3R3 upstream open reading frame protein	P3R3URF	10.9	0	6	1	1	1	3.20739e+06
Q96JF6	Zinc finger protein 594	ZNF594	93.8	0	1	1	1	1
Q9Y6L7	Tolloid-like protein 2	TLL2	113.5	0	1	1	1	1
Q92794	Histone acetyltransferase KAT6A	KAT6A	224.9	0	0	1	1	1	36516804
P28340	DNA polymerase delta catalytic subunit	POLD1	123.6	0	1	1	1	1	1.75952e+06
O95755	Ras-related protein Rab-36	RAB36	36.3	0	3	1	1	1	2.87946e+06
Q3B820	Protein FAM161A	FAM161A	76.7	0	1	1	1	1	8482025
Q2PZI1	Probable C-mannosyltransferase DPY19L1	DPY19L1	77.3	0	2	1	1	1	2.48677e+06
Q15643	Thyroid receptor-interacting protein 11	TRIP11	227.4	0	1	1	1	1
P31997	Carcinoembryonic antigen-related cell adhesion molecule 8	CEACAM8	38.1	0	3	1	1	1	104955880
Q7Z3E2	Coiled-coil domain-containing protein 186	CCDC186	103.6	0	1	1	1	1	114265032
Q9UJA5	tRNA (adenine(58)-N(1))-methyltransferase non-catalytic subunit TRM6	TRMT6	55.8	0	2	1	1	1	20957088
Q9NYI0	PH and SEC7 domain-containing protein 3	PSD3	116	0	2	1	1	1	20994520
Q9UMW8	Ubl carboxyl-terminal hydrolase 18	USP18	43	0	2	1	1	1	3.23972e+06
O94804	Serine/threonine-protein kinase 10	STK10	112.1	0	1	1	1	1	16824544
P13693	Translationally-controlled tumor protein	TPT1	19.6	0	6	1	1	1	27084772
Q9UIF3	Tektin-2	TEKT2	49.6	0	3	1	1	1	411102
Q5TGP6	Maestro heat-like repeat-containing protein family member 9	MROH9	65	0	1	1	1	1	4198579
Q6PKX4	Docking protein 6	DOK6	38.3	0	4	1	1	2	7471811
Q9UPZ3	Hermansky-Pudlak syndrome 5 protein	HPS5	127.4	0	1	1	1	1
Q16666	Gamma-interferon-inducible protein 16	IFI16	88.2	0	1	1	1	1	265237
O60287	Nucleolar pre-ribosomal-associated protein 1	URB1	254.2	0	1	1	1	1	18127392
O14874	[3-methyl-2-oxobutanoate dehydrogenase [lipoamide]] kinase, mitochondrial	BCKDK	46.3	0	2	1	1	2	40873448
O95363	Phenylalanine--tRNA ligase, mitochondrial	FARS2	52.3	0	2	1	1	1	9589190
Q9NQW5	Histone-lysine N-methyltransferase PRDM7	PRDM7	55.7	0	2	1	1	1
Q8N3C0	Activating signal cointegrator 1 complex subunit 3	ASCC3	251.3	0	0	1	1	1	7540371
Q9P2D3	HEAT repeat-containing protein 5B	HEATR5B	224.2	0	1	1	1	1	27395708
P35318	Pro-adrenomedullin	ADM	20.4	0	4	1	1	1	2.01596e+06
A8TX70	Collagen alpha-5(VI) chain	COL6A5	289.7	0	0	1	1	1	52871640
Q13316	Dentin matrix acidic phosphoprotein 1	DMP1	55.8	0	2	1	1	1	30285378
Q29RF7	Sister chromatid cohesion protein PDS5 homolog A	PDS5A	150.7	0	1	1	1	1	40470548
Q9UHQ4	B-cell receptor-associated protein 29	BCAP29	28.3	0	4	1	1	1	14207903
O00763	Acetyl-CoA carboxylase 2	ACACB	276.4	0	0	1	1	1
Q13488	V-type proton ATPase 116 kDa subunit a3	TCIRG1	92.9	0	1	1	1	1	2.0226e+06
O95990	Actin-associated protein FAM107A	FAM107A	17.4	0	6	1	1	1	5730826
O15027	Protein transport protein Sec16A	SEC16A	251.7	0	1	1	1	1
Q49MI3	Ceramide kinase-like protein	CERKL	62.6	0	2	1	1	1	11607406
Q9NSJ1	Putative zinc finger protein 355P	ZNF355P	49.7	0	1	1	1	1
P56715	Oxygen-regulated protein 1	RP1	240.5	0	1	1	1	1
Q9BXT6	RNA helicase Mov10l1	MOV10L1	135.2	0	1	1	1	1	53366364
Q9H5U6	rRNA N6-adenosine-methyltransferase ZCCHC4	ZCCHC4	59	0	3	1	1	2	11078234
Q8N2Z9	Centromere protein S	CENPS	15.9	0	13	1	1	1	1.19365e+06
P41240	Tyrosine-protein kinase CSK	CSK	50.7	0	4	1	1	1	902273088
Q7Z422	SUZ domain-containing protein 1	SZRD1	17	0	13	1	1	1	40634832
Q9HCE3	Zinc finger protein 532	ZNF532	141.6	0	1	1	1	1	6388449
O14776	Transcription elongation regulator 1	TCERG1	123.8	0	2	1	1	1	7.00431e+06
P10074	Telomere zinc finger-associated protein	ZBTB48	77	0	1	1	1	1
Q5T0T0	E3 ubiquitin-protein ligase MARCHF8	MARCHF8	32.9	0	3	1	1	1	9853755
O60437	Periplakin	PPL	204.6	0	1	1	1	3	985534944
Q86UT5	Na(+)/H(+) exchange regulatory cofactor NHE-RF4	PDZD3	61	0	2	1	1	1	15932100
Q9UI09	NADH dehydrogenase [ubiquinone] 1 alpha subcomplex subunit 12	NDUFA12	17.1	0	5	1	1	1	1768913280
Q9UHW9	Solute carrier family 12 member 6	SLC12A6	127.5	0	2	1	1	1	10922220
Q9Y5J5	Pleckstrin homology-like domain family A member 3	PHLDA3	13.9	0	8	1	1	1	21659684
Q8NDX1	PH and SEC7 domain-containing protein 4	PSD4	116.2	0	1	1	1	1	509000960
Q4KWH8	1-phosphatidylinositol 4,5-bisphosphate phosphodiesterase eta-1	PLCH1	189.1	0	1	1	1	1	949719
Q14126	Desmoglein-2	DSG2	122.2	0	2	1	1	1	184799504
Q9H1V8	Sodium-dependent neutral amino acid transporter SLC6A17	SLC6A17	80.9	0	1	1	1	1	1236121600
Q06136	3-ketodihydrosphingosine reductase	KDSR	36.2	0	2	1	1	1	42309744
Q15699	ALX homeobox protein 1	ALX1	36.9	0	3	1	1	1	46211500
Q6PEX7	Testis-expressed protein 38	TEX38	23.3	0	8	1	1	1
Q5HYM0	Probable ribonuclease ZC3H12B	ZC3H12B	94.1	0	1	1	1	1	4424536
Q9Y216	Myotubularin-related protein 7	MTMR7	75.8	0	3	1	1	1	3.50308e+06
Q8IYX7	Stabilizer of axonemal microtubules 1	SAXO1	54.6	0	1	1	1	1	24133290
Q9BTC0	Death-inducer obliterator 1	DIDO1	243.7	0	1	1	1	1	10400804
Q9NYY1	Interleukin-20	IL20	20.1	0	8	1	1	1	7.52677e+06
P14618	Pyruvate kinase PKM	PKM	57.9	0	2	1	1	1
Q8NH02	Olfactory receptor 2T29	OR2T29	35.6	0	2	1	1	1	13319293
Q6PRD1	Probable G-protein coupled receptor 179	GPR179	257.2	0	0	1	1	1
Q5T6C5	Ataxin-7-like protein 2	ATXN7L2	77.1	0	1	1	1	1	12312790
Q1RMZ1	S-adenosylmethionine sensor upstream of mTORC1	BMT2	46.3	0	3	1	1	1
Q96C19	EF-hand domain-containing protein D2	EFHD2	26.7	0	5	1	1	1	11380709
Q6R327	Rapamycin-insensitive companion of mTOR	RICTOR	192.1	0	1	1	1	1	6922852
O76081	Regulator of G-protein signaling 20	RGS20	43.7	0	6	1	1	1	47852700
Q9UPX8	SH3 and multiple ankyrin repeat domains protein 2	SHANK2	158.7	0	1	1	1	1	10209308
Q86YW7	Glycoprotein hormone beta-5	GPHB5	14.2	0	7	1	1	1	13969890
Q99417	c-Myc-binding protein	MYCBP	12	0	13	1	1	1	10169430
Q7Z3K3	Pogo transposable element with ZNF domain	POGZ	155.2	0	1	1	1	1	23141542
Q9Y6P5	Sestrin-1	SESN1	56.5	0	2	1	1	1	1.69553e+06
A6NCL1	Geminin coiled-coil domain-containing protein 1	GMNC	37.9	0	2	1	1	1	20631090
P02647	Apolipoprotein A-I	APOA1	30.8	0	3	1	1	2	1.30591e+07
Q7L945	Zinc finger protein 627	ZNF627	52.8	0	2	1	1	1	3.68045e+06
Q9BXT5	Testis-expressed protein 15	TEX15	315.1	0	0	1	1	1	87849008
Q15788	Nuclear receptor coactivator 1	NCOA1	156.7	0	0	1	1	1	7.11935e+06
Q14990	Outer dense fiber protein 1	ODF1	28.3	0	4	1	1	2	328580864
O00294	Tubby-related protein 1	TULP1	60.6	0	1	1	1	1	14172923
Q5K651	Sterile alpha motif domain-containing protein 9	SAMD9	184.2	0	1	1	1	1
Q6MZT1	Regulator of G-protein signaling 7-binding protein	RGS7BP	28.9	0	4	1	1	1	63678948
A6NFQ2	TRPM8 channel-associated factor 2	TCAF2	100.8	0	2	1	1	1	800448320
Q92771	Putative ATP-dependent RNA helicase DDX12	DDX12P	105.9	0	1	1	1	1	7.34282e+06
O75182	Paired amphipathic helix protein Sin3b	SIN3B	133	0	1	1	1	1	5.80643e+06
Q4G0A6	Probable ubiquitin carboxyl-terminal hydrolase MINDY-4	MINDY4	84.3	0	1	1	1	1	29575962
Q9C0D5	Protein TANC1	TANC1	202.1	0	1	1	1	1
A6H8Y1	Transcription factor TFIIIB component B'' homolog	BDP1	293.7	0	0	1	1	1	3553116
Q9NP71	Carbohydrate-responsive element-binding protein	MLXIPL	93	0	1	1	1	1	6084186
Q8NBP0	Tetratricopeptide repeat protein 13	TTC13	96.8	0	2	1	1	1	52922744
O75151	Lysine-specific demethylase PHF2	PHF2	120.7	0	1	1	1	1	10593312
Q6ZRP0	Proline-rich protein 23C	PRR23C	27.8	0	4	1	1	1	2.23913e+06
Q9UPR3	Protein SMG5	SMG5	113.9	0	1	1	1	1	1.81139e+06
Q8TEX9	Importin-4	IPO4	118.6	0	1	1	1	1	236214400
Q16236	Nuclear factor erythroid 2-related factor 2	NFE2L2	67.8	0	2	1	1	1	3876832
Q8TCC7	Solute carrier family 22 member 8	SLC22A8	59.8	0	1	1	1	1
P06737	Glycogen phosphorylase, liver form	PYGL	97.1	0	1	1	1	1	1062772
Q9BX66	Sorbin and SH3 domain-containing protein 1	SORBS1	142.4	0	2	1	1	1	1.23289e+06
Q08170	Serine/arginine-rich splicing factor 4	SRSF4	56.6	0	2	1	1	1	4370098
Q9Y2I6	Ninein-like protein	NINL	156.2	0	1	1	1	1	6.11076e+06
Q9NQC7	Ubiquitin carboxyl-terminal hydrolase CYLD	CYLD	107.2	0	1	1	1	1	6.39132e+06
Q6ZUI0	Tumor protein p63-regulated gene 1 protein	TPRG1	31.2	0	5	1	1	1
Q9UMQ3	Homeobox protein BarH-like 2	BARX2	31.2	0	5	1	1	1	114044304
O95602	DNA-directed RNA polymerase I subunit RPA1	POLR1A	194.7	0	1	1	1	1	7725112
Q9BUH8	Brain-enriched guanylate kinase-associated protein	BEGAIN	64.8	0	3	1	1	1	2.2546e+06
P06400	Retinoblastoma-associated protein	RB1	106.1	0	1	1	1	1	20988660
Q8WX93	Palladin	PALLD	150.5	0	1	1	1	1	22517970
Q6KC79	Nipped-B-like protein	NIPBL	315.9	0	0	1	1	2	29553522
Q96JA1	Leucine-rich repeats and immunoglobulin-like domains protein 1	LRIG1	119	0	1	1	1	1	5067275
Q9BRG2	SH2 domain-containing protein 3A	SH2D3A	63.1	0	1	1	1	1	12274849
Q8NFH3	Nucleoporin Nup43	NUP43	42.1	0	2	1	1	1	7.98208e+06
Q9H4P4	E3 ubiquitin-protein ligase NRDP1	RNF41	35.9	0	2	1	1	1	7.97762e+06
Q70IA6	MOB kinase activator 2	MOB2	26.9	0	5	1	1	1
Q13023	A-kinase anchor protein 6	AKAP6	256.6	0	0	1	1	1	74615952
M0R2J8	Doublecortin domain-containing protein 1	DCDC1	200.5	0	1	1	1	1	25810814
Q07325	C-X-C motif chemokine 9	CXCL9	14	0	12	1	1	1
Q6ZN11	Zinc finger protein 793	ZNF793	46.9	0	2	1	1	1
Q0VDG4	Secernin-3	SCRN3	48.5	0	2	1	1	1	50811384
P78382	CMP-sialic acid transporter	SLC35A1	36.8	0	2	1	1	1	27120914
Q5VZ89	DENN domain-containing protein 4C	DENND4C	212.6	0	0	1	1	1
P22307	Sterol carrier protein 2	SCP2	59	0	2	1	1	3	294684162
Q16822	Phosphoenolpyruvate carboxykinase [GTP], mitochondrial	PCK2	70.7	0	2	1	1	1	399038784
Q8IYB4	PEX5-related protein	PEX5L	69.7	0	2	1	1	1	11377144
Q8WXK3	Ankyrin repeat and SOCS box protein 13	ASB13	30	0	4	1	1	1	65713848
Q9UNA1	Rho GTPase-activating protein 26	ARHGAP26	92.2	0	2	1	1	1
Q01831	DNA repair protein complementing XP-C cells	XPC	105.9	0	1	1	1	1	2.85423e+06
Q9UPM8	AP-4 complex subunit epsilon-1	AP4E1	127.2	0	1	1	1	1	22168700
Q9BXT4	Tudor domain-containing protein 1	TDRD1	131.9	0	1	1	1	1	7.05268e+06
Q3ZCU0	Protein GVQW3	GVQW3	29.4	0	3	1	1	1	5.5758e+06
Q8NHY0	Beta-1,4 N-acetylgalactosaminyltransferase 2	B4GALNT2	63.2	0	1	1	1	1	43616912
Q9UDY4	DnaJ homolog subfamily B member 4	DNAJB4	37.8	0	2	1	1	1	5190923
Q9H967	WD repeat-containing protein 76	WDR76	69.7	0	2	1	1	1	486925
Q8NEP7	Kelch domain-containing protein 9	KLHDC9	37.7	0	5	1	1	2	37318245
O14983	Sarcoplasmic/endoplasmic reticulum calcium ATPase 1	ATP2A1	110.2	0	1	1	1	1	56940220
O60315	Zinc finger E-box-binding homeobox 2	ZEB2	136.4	0	1	1	1	2	35568124
Q9H583	HEAT repeat-containing protein 1	HEATR1	242.2	0	1	1	1	1	184799504
Q8IYB7	DIS3-like exonuclease 2	DIS3L2	99.2	0	1	1	1	1	1.74033e+06
Q14722	Voltage-gated potassium channel subunit beta-1	KCNAB1	46.5	0	8	1	1	1	276526976
Q96KV6	Putative butyrophilin subfamily 2 member A3	BTN2A3P	65.7	0	3	1	1	1	21209152
P59797	Selenoprotein V	SELENOV	36.8	0	3	1	1	1	25619534
Q8IZD2	Inactive histone-lysine N-methyltransferase 2E	KMT2E	204.8	0	1	1	1	1	89447088
Q9BXU1	Serine/threonine-protein kinase 31	STK31	115.6	0	1	1	1	1	101096288
Q12879	Glutamate receptor ionotropic, NMDA 2A	GRIN2A	165.2	0	1	1	1	1	22618532
Q15735	Phosphatidylinositol 4,5-bisphosphate 5-phosphatase A	INPP5J	107.1	0	1	1	1	1
Q16849	Receptor-type tyrosine-protein phosphatase-like N	PTPRN	105.8	0	3	1	1	1	6.30167e+06
Q9UBV4	Protein Wnt-16	WNT16	40.7	0	2	1	1	1
Q8TBG4	Ethanolamine-phosphate phospho-lyase	ETNPPL	55.6	0	3	1	1	1	417524480
Q9UD71	Protein phosphatase 1 regulatory subunit 1B	PPP1R1B	22.9	0	4	1	1	1	11728939
Q9Y6X8	Zinc fingers and homeoboxes protein 2	ZHX2	92.3	0	1	1	1	1	22599486
Q14451	Growth factor receptor-bound protein 7	GRB7	59.6	0	2	1	1	1	19170552
Q15435	Protein phosphatase 1 regulatory subunit 7	PPP1R7	41.5	0	3	1	1	1
Q8NDH2	Coiled-coil domain-containing protein 168	CCDC168	277.8	0	1	1	1	1	174144112
Q15596	Nuclear receptor coactivator 2	NCOA2	159.1	0	1	1	1	2	5.27406e+07
Q9Y577	E3 ubiquitin-protein ligase TRIM17	TRIM17	54.4	0	3	1	1	1	8916374
Q9HA47	Uridine-cytidine kinase 1	UCK1	31.4	0	6	1	1	1	3356876
Q9BQ13	BTB/POZ domain-containing protein KCTD14	KCTD14	29.6	0	4	1	1	1
P82921	28S ribosomal protein S21, mitochondrial	MRPS21	10.7	0	17	1	1	1
P23142	Fibulin-1	FBLN1	77.2	0	2	1	1	1	5.91837e+06
A0A1B0GVQ3	Coiled-coil domain-containing protein 200	CCDC200	19.4	0	5	1	1	1	3.96096e+06
Q8TDX9	Polycystic kidney disease protein 1-like 1	PKD1L1	315.2	0	0	1	1	2	197331924
P78559	Microtubule-associated protein 1A	MAP1A	305.3	0	0	1	1	1	3504749
Q13118	Krueppel-like factor 10	KLF10	52.5	0	4	1	1	1
Q7Z443	Polycystic kidney disease protein 1-like 3	PKD1L3	195.8	0	0	1	1	1
P52701	DNA mismatch repair protein Msh6	MSH6	152.7	0	1	1	1	1	141426816
Q9Y6R4	Mitogen-activated protein kinase kinase kinase 4	MAP3K4	181.6	0	0	1	1	2	14172923
P78527	DNA-dependent protein kinase catalytic subunit	PRKDC	468.8	0	0	1	1	1
Q15154	Pericentriolar material 1 protein	PCM1	228.4	0	0	1	1	1	193807872
O14763	Tumor necrosis factor receptor superfamily member 10B	TNFRSF10B	47.8	0	5	1	1	1	10540309
Q9BUT9	MAPK regulated corepressor interacting protein 2	MCRIP2	17.8	0	6	1	1	1	1.90194e+06
P14780	Matrix metalloproteinase-9	MMP9	78.4	0	2	1	1	1	31832028
O60704	Protein-tyrosine sulfotransferase 2	TPST2	41.9	0	4	1	1	1	5.06186e+06
Q9UI17	Dimethylglycine dehydrogenase, mitochondrial	DMGDH	96.8	0	2	1	1	1	11818574
Q03001	Dystonin	DST	860.1	0	0	1	2	2	2.58883e+07
P86452	Zinc finger BED domain-containing protein 6	ZBED6	109.9	0	1	1	1	1
Q86Y91	Kinesin-like protein KIF18B	KIF18B	93	0	2	1	1	3	57559981
Q9NVH1	DnaJ homolog subfamily C member 11	DNAJC11	63.2	0	1	1	1	1	3.64824e+06
O95789	Zinc finger MYM-type protein 6	ZMYM6	148	0	1	1	1	1	17160376
Q96EN8	Molybdenum cofactor sulfurase	MOCOS	98.1	0	2	1	1	1
P35222	Catenin beta-1	CTNNB1	85.4	0	2	1	1	1
P07949	Proto-oncogene tyrosine-protein kinase receptor Ret	RET	124.2	0	1	1	1	1	96713880
Q9UPN3	Microtubule-actin cross-linking factor 1, isoforms 1/2/3/5	MACF1	837.8	0	0	1	2	2	13669369
Q9UHJ9	Post-GPI attachment to proteins factor 2	PGAP2	29.4	0	6	1	1	1	38308076
P11509	Cytochrome P450 2A6	CYP2A6	56.5	0	3	1	1	1	1.98247e+06
Q9NVM9	Integrator complex subunit 13	INTS13	80.2	0	1	1	1	1
Q99700	Ataxin-2	ATXN2	140.2	0	1	1	1	1	30208568
Q5TGJ6	Hepatoma-derived growth factor-like protein 1	HDGFL1	27.2	0	4	1	1	1	48416864
Q8WVV4	Protein POF1B	POF1B	68	0	2	1	1	1	2.64597e+06
Q6PD62	RNA polymerase-associated protein CTR9 homolog	CTR9	133.4	0	1	1	1	1	41660180
Q14442	Phosphatidylinositol N-acetylglucosaminyltransferase subunit H	PIGH	21.1	0	5	1	1	1
Q9H6B4	CXADR-like membrane protein	CLMP	41.3	0	5	1	1	1	66662312
P48637	Glutathione synthetase	GSS	52.4	0	2	1	1	1	7017241
Q15008	26S proteasome non-ATPase regulatory subunit 6	PSMD6	45.5	0	3	1	1	1	4.70706e+06
Q96MW7	Tigger transposable element-derived protein 1	TIGD1	67.3	0	1	1	1	1	1.12077e+06
A8MVZ5	Butyrophilin-like protein 10	BTNL10	32.6	0	3	1	1	1	4.62391e+06
Q6ZP01	RNA-binding protein 44	RBM44	118	0	1	1	1	1
Q12860	Contactin-1	CNTN1	113.2	0	1	1	1	1	1.10804e+06
Q9UPS6	Histone-lysine N-methyltransferase SETD1B	SETD1B	212.7	0	1	1	1	1	18703892
O60548	Forkhead box protein D2	FOXD2	48.7	0	4	1	1	1	5526499
Q5JY77	G-protein coupled receptor-associated sorting protein 1	GPRASP1	156.8	0	1	1	1	1	107830976
P50454	Serpin H1	SERPINH1	46.4	0	4	1	1	1	10138003
O95631	Netrin-1	NTN1	67.7	0	2	1	1	1	17122114
Q9BUB4	tRNA-specific adenosine deaminase 1	ADAT1	55.4	0	2	1	1	1
Q9Y232	Chromodomain Y-like protein	CDYL	66.4	0	2	1	1	1	1.00243e+06
Q8WV92	MIT domain-containing protein 1	MITD1	29.3	0	4	1	1	1	9630832
O43491	Band 4.1-like protein 2	EPB41L2	112.5	0	1	1	1	2	48711604
P29590	Protein PML	PML	97.5	0	1	1	1	1	44854300
O75771	DNA repair protein RAD51 homolog 4	RAD51D	35	0	2	1	1	1	740945
Q4W4Y0	Uncharacterized protein C14orf28	C14orf28	36.3	0	4	1	1	1	10291351
Q9Y3M9	Zinc finger protein 337	ZNF337	86.8	0	2	1	1	1
Q53G44	Interferon-induced protein 44-like	IFI44L	51.3	0	2	1	1	1	9202577
P63313	Thymosin beta-10	TMSB10	5	0	32	1	1	1
O95239	Chromosome-associated kinesin KIF4A	KIF4A	139.8	0	1	1	1	1	3567134
A2RUU4	Colipase-like protein 1	CLPSL1	14	0	6	1	1	1
O43924	Retinal rod rhodopsin-sensitive cGMP 3',5'-cyclic phosphodiesterase subunit delta	PDE6D	17.4	0	9	1	1	1	12567708
Q9Y535	DNA-directed RNA polymerase III subunit RPC8	POLR3H	22.9	0	5	1	1	1	2.28396e+06
Q9Y305	Acyl-coenzyme A thioesterase 9, mitochondrial	ACOT9	49.9	0	1	1	1	1	15194581
Q15003	Condensin complex subunit 2	NCAPH	82.5	0	3	1	1	1	16581586
Q9P286	Serine/threonine-protein kinase PAK 5	PAK5	80.7	0	1	1	1	1	13037424
O75916	Regulator of G-protein signaling 9	RGS9	76.9	0	2	1	1	1	402955680
Q05BV3	Echinoderm microtubule-associated protein-like 5	EML5	219.3	0	1	1	1	1	7530037
Q68CZ6	HAUS augmin-like complex subunit 3	HAUS3	69.6	0	1	1	1	1
O95072	Meiotic recombination protein REC8 homolog	REC8	62.6	0	2	1	1	1	7.48235e+06
O95248	Myotubularin-related protein 5	SBF1	208.3	0	1	1	1	1	1.04853e+06
Q16630	Cleavage and polyadenylation specificity factor subunit 6	CPSF6	59.2	0	1	1	1	1	238214864
O60673	DNA polymerase zeta catalytic subunit	REV3L	352.6	0	0	1	1	1	28127388
P04083	Annexin A1	ANXA1	38.7	0	4	1	1	1	23836752
P49641	Alpha-mannosidase 2x	MAN2A2	130.5	0	2	1	1	1
Q9H3E2	Sorting nexin-25	SNX25	97.9	0	1	1	1	1	30694904
O00330	Pyruvate dehydrogenase protein X component, mitochondrial	PDHX	54.1	0	3	1	1	1	108248104
P81274	G-protein-signaling modulator 2	GPSM2	76.6	0	1	1	1	1	102206664
P98160	Basement membrane-specific heparan sulfate proteoglycan core protein	HSPG2	468.5	0	0	1	1	1	20078140
Q8NF91	Nesprin-1	SYNE1	1010.5	0	0	1	1	1	8997247
Q8IVG5	Sterile alpha motif domain-containing protein 9-like	SAMD9L	184.4	0	1	1	1	1	2.43807e+06
Q8IYB3	Serine/arginine repetitive matrix protein 1	SRRM1	102.3	0	2	1	1	1	19884008
Q9BQN1	Protein FAM83C	FAM83C	81	0	1	1	1	1	6482914
P16885	1-phosphatidylinositol 4,5-bisphosphate phosphodiesterase gamma-2	PLCG2	147.8	0	1	1	1	2
Q3SYA9	Putative POM121-like protein 1	POM121L1P	45.4	0	4	1	1	1	12478503
P82932	28S ribosomal protein S6, mitochondrial	MRPS6	14.2	0	5	1	1	1
P42766	60S ribosomal protein L35	RPL35	14.5	0	7	1	1	1	7560141
P47755	F-actin-capping protein subunit alpha-2	CAPZA2	32.9	0	3	1	1	2	1.28142e+07
Q3SYG4	Protein PTHB1	BBS9	99.2	0	1	1	1	1	11798237
P05060	Secretogranin-1	CHGB	78.2	0	2	1	1	1	3.64444e+06
Q68DC2	Ankyrin repeat and SAM domain-containing protein 6	ANKS6	92.2	0	1	1	1	1	3.84518e+06
Q9H2A2	2-aminomuconic semialdehyde dehydrogenase	ALDH8A1	53.4	0	3	1	1	1	89935256
Q5T200	Zinc finger CCCH domain-containing protein 13	ZC3H13	196.5	0	1	1	1	1	3.38231e+06
Q8TDG2	Actin-related protein T1	ACTRT1	41.7	0	4	1	1	1	10451527
P09972	Fructose-bisphosphate aldolase C	ALDOC	39.4	0	4	1	1	1	139349408
Q9UMF0	Intercellular adhesion molecule 5	ICAM5	97.1	0	1	1	1	2	27949253
P62491	Ras-related protein Rab-11A	RAB11A	24.4	0	6	1	1	1	3521907
Q9NUB1	Acetyl-coenzyme A synthetase 2-like, mitochondrial	ACSS1	74.8	0	2	1	1	1	603383
O14905	Protein Wnt-9b	WNT9B	39	0	3	1	1	1	71695048
Q9NT68	Teneurin-2	TENM2	307.6	0	1	1	1	1	54010236
O95861	3'(2'),5'-bisphosphate nucleotidase 1	BPNT1	33.4	0	4	1	1	1	260138544
Q9NQ66	1-phosphatidylinositol 4,5-bisphosphate phosphodiesterase beta-1	PLCB1	138.5	0	1	1	1	1	8087022
Q86TI0	TBC1 domain family member 1	TBC1D1	133	0	1	1	1	1	46998892
O43390	Heterogeneous nuclear ribonucleoprotein R	HNRNPR	70.9	0	2	1	1	1	1.91121e+06
Q86XE5	4-hydroxy-2-oxoglutarate aldolase, mitochondrial	HOGA1	35.2	0	3	1	1	3	881834624
O60218	Aldo-keto reductase family 1 member B10	AKR1B10	36	0	3	1	1	1	13295786
A6QL63	Ankyrin repeat and BTB/POZ domain-containing protein BTBD11	BTBD11	120.8	0	1	1	1	1	8012305
Q9UIF8	Bromodomain adjacent to zinc finger domain protein 2B	BAZ2B	240.3	0	0	1	1	1	8138472
Q969N4	Trace amine-associated receptor 8	TAAR8	38	0	2	1	1	1
H3BNL8	Armadillo-like helical domain-containing protein 2	ARMH2	26.5	0	3	1	1	1
P48169	Gamma-aminobutyric acid receptor subunit alpha-4	GABRA4	61.6	0	1	1	1	1	4.9996e+06
Q86Y13	E3 ubiquitin-protein ligase DZIP3	DZIP3	138.5	0	1	1	1	2
Q9H8H2	Probable ATP-dependent RNA helicase DDX31	DDX31	94	0	2	1	1	2	3672517868
Q9NX61	Transmembrane protein 161A	TMEM161A	53.6	0	2	1	1	1	3976471
Q70CQ2	Ubiquitin carboxyl-terminal hydrolase 34	USP34	404	0	0	1	1	1	70189672
Q13395	Probable methyltransferase TARBP1	TARBP1	181.6	0	0	1	1	1	17283166
Q96BY6	Dedicator of cytokinesis protein 10	DOCK10	249.4	0	1	1	1	1
Q93034	Cullin-5	CUL5	90.9	0	2	1	1	1	14771414
Q8TC92	Ecto-NOX disulfide-thiol exchanger 1	ENOX1	73.3	0	1	1	1	1	84675472
O43295	SLIT-ROBO Rho GTPase-activating protein 3	SRGAP3	124.4	0	1	1	1	1	19840774
Q9Y263	Phospholipase A-2-activating protein	PLAA	87.1	0	1	1	1	1
Q02846	Retinal guanylyl cyclase 1	GUCY2D	120	0	1	1	1	1	13397094
Q9Y2R4	Probable ATP-dependent RNA helicase DDX52	DDX52	67.5	0	2	1	1	1	4.20187e+06
O75116	Rho-associated protein kinase 2	ROCK2	160.8	0	0	1	1	1	31504882
Q9HCI5	Melanoma-associated antigen E1	MAGEE1	103.2	0	1	1	1	1	10241216
Q6Q759	Sperm-associated antigen 17	SPAG17	251.6	0	0	1	1	1	10812687
Q8N5Y2	Male-specific lethal 3 homolog	MSL3	59.8	0	2	1	1	1	5.82464e+06
Q9BYV6	Tripartite motif-containing protein 55	TRIM55	60.4	0	2	1	1	1	5.2581e+06
Q9UPQ9	Trinucleotide repeat-containing gene 6B protein	TNRC6B	193.9	0	1	1	1	1	263952128
P10072	Zinc finger protein 875	ZNF875	75.1	0	1	1	1	1
Q9NRU3	Metal transporter CNNM1	CNNM1	104.3	0	3	1	1	1	14185082
Q07869	Peroxisome proliferator-activated receptor alpha	PPARA	52.2	0	3	1	1	1
Q9BQ70	Transcription factor 25	TCF25	76.6	0	1	1	1	1	4.15225e+06
O95900	Mitochondrial mRNA pseudouridine synthase TRUB2	TRUB2	36.7	0	2	1	1	1
Q99706	Killer cell immunoglobulin-like receptor 2DL4	KIR2DL4	41.5	0	2	1	1	1	47793564
A8MPS7	Carbohydrate deacetylase	YDJC	34.4	0	4	1	1	1	11582541
Q502W7	Coiled-coil domain-containing protein 38	CCDC38	65.3	0	2	1	1	1
P28702	Retinoic acid receptor RXR-beta	RXRB	56.9	0	2	1	1	3	377590240
Q92520	Protein FAM3C	FAM3C	24.7	0	3	1	1	1	193728160
Q5SW79	Centrosomal protein of 170 kDa	CEP170	175.2	0	1	1	1	1
Q8NEG0	Protein FAM71C	FAM71C	27.5	0	4	1	1	1
Q16696	Cytochrome P450 2A13	CYP2A13	56.7	0	2	1	1	2	117077560
P27338	Amine oxidase [flavin-containing] B	MAOB	58.7	0	4	1	1	1	66446880
P25100	Alpha-1D adrenergic receptor	ADRA1D	60.4	0	1	1	1	1	5230554
P08047	Transcription factor Sp1	SP1	80.6	0	2	1	1	1	17439040
Q9NRP4	Succinate dehydrogenase assembly factor 3, mitochondrial	SDHAF3	14.6	0	6	1	1	1	10874423
Q96LW4	DNA-directed primase/polymerase protein	PRIMPOL	64.4	0	2	1	1	1	3.31129e+06
Q9BU20	Ciliogenesis and planar polarity effector 2	CPLANE2	28.5	0	5	1	1	1	14051978
Q9Y487	V-type proton ATPase 116 kDa subunit a2	ATP6V0A2	98	0	1	1	1	1	7.19087e+06
Q14031	Collagen alpha-6(IV) chain	COL4A6	163.7	0	0	1	1	1	3.99028e+06
Q8WXF1	Paraspeckle component 1	PSPC1	58.7	0	3	1	1	1
O60235	Transmembrane protease serine 11D	TMPRSS11D	46.2	0	2	1	1	1
P30954	Olfactory receptor 10J1	OR10J1	35.9	0	3	1	1	1	2.9994e+06
P42285	Exosome RNA helicase MTR4	MTREX	117.7	0	1	1	1	1	10693438
Q9Y6K9	NF-kappa-B essential modulator	IKBKG	48.2	0	3	1	1	1	11647032
Q8N4C9	Uncharacterized protein C17orf78	C17orf78	30.5	0	4	1	1	1	31185080
Q9NRF8	CTP synthase 2	CTPS2	65.6	0	2	1	1	1	52327284
Q6UWM7	Lactase-like protein	LCTL	65	0	2	1	1	1	8376511
P35555	Fibrillin-1	FBN1	312.1	0	0	1	1	1
Q9UPR6	Zinc finger RNA-binding protein 2	ZFR2	101.3	0	1	1	1	1	7732758
Q8N3E9	1-phosphatidylinositol 4,5-bisphosphate phosphodiesterase delta-3	PLCD3	89.2	0	1	1	1	1	60876796
Q9UJ98	Cohesin subunit SA-3	STAG3	138.9	0	1	1	1	2	1.32922e+06
Q9P2K1	Coiled-coil and C2 domain-containing protein 2A	CC2D2A	186.1	0	1	1	1	1
Q13705	Activin receptor type-2B	ACVR2B	57.7	0	2	1	1	1	3.64624e+06
Q9NVZ3	Adaptin ear-binding coat-associated protein 2	NECAP2	28.3	0	4	1	1	1
Q86XJ1	GAS2-like protein 3	GAS2L3	75.2	0	1	1	1	1	3.85521e+06
Q9NUQ6	SPATS2-like protein	SPATS2L	61.7	0	1	1	1	1
Q8IWA4	Mitofusin-1	MFN1	84.1	0	2	1	1	2	63686396
Q8TBY0	Probable RNA-binding protein 46	RBM46	60	0	3	1	1	1	12667338
Q9Y6H8	Gap junction alpha-3 protein	GJA3	47.4	0	2	1	1	1	3.94545e+06
Q96MT7	Cilia- and flagella-associated protein 44	CFAP44	213.7	0	0	1	1	1	29311908
Q16890	Tumor protein D53	TPD52L1	22.4	0	4	1	1	1
Q5T5X7	BEN domain-containing protein 3	BEND3	94.4	0	1	1	1	1	16191635
P43246	DNA mismatch repair protein Msh2	MSH2	104.7	0	2	1	1	1	14964319
Q8NCU1	Uncharacterized protein CCDC197	CCDC197	16.1	0	7	1	1	1	338938336
P35580	Myosin-10	MYH10	228.9	0	1	1	1	1
P57055	Protein ripply3	RIPPLY3	20.4	0	5	1	1	1	149079552
Q9Y6F7	Testis-specific chromodomain protein Y 2	CDY2A	60.5	0	2	1	1	2	1.2192e+08
Q9Y2S6	Translation machinery-associated protein 7	TMA7	7.1	0	13	1	1	1	460720768
P15289	Arylsulfatase A	ARSA	53.6	0	4	1	1	1	18967564
Q9NR19	Acetyl-coenzyme A synthetase, cytoplasmic	ACSS2	78.5	0	2	1	1	1	1239843712
P52948	Nuclear pore complex protein Nup98-Nup96	NUP98	197.5	0	0	1	1	1	27619788
P11801	Serine/threonine-protein kinase H1	PSKH1	48	0	3	1	1	1	6258723
Q9UKX3	Myosin-13	MYH13	223.5	0	1	1	1	1
Q7KZI7	Serine/threonine-protein kinase MARK2	MARK2	87.9	0	1	1	1	2	1378677760
Q8TF72	Protein Shroom3	SHROOM3	216.7	0	1	1	1	1	33544270
O00472	RNA polymerase II elongation factor ELL2	ELL2	72.3	0	2	1	1	1	2878414
P34949	Mannose-6-phosphate isomerase	MPI	46.6	0	2	1	1	2	115294591
P06744	Glucose-6-phosphate isomerase	GPI	63.1	0	1	1	1	1	13698952
P04049	RAF proto-oncogene serine/threonine-protein kinase	RAF1	73	0	1	1	1	1	3.9689e+06
Q92608	Dedicator of cytokinesis protein 2	DOCK2	211.8	0	1	1	1	1
Q8IYJ2	Uncharacterized protein C10orf67, mitochondrial	C10orf67	63.6	0	1	1	1	1
Q9P1Z9	Coiled-coil domain-containing protein 180	CCDC180	197.2	0	1	1	1	1	28555460
Q9BTD1	Putative uncharacterized protein SHANK2-AS3	SHANK2-AS3	13.3	0	11	1	1	1	218662928
Q9UKT5	F-box only protein 4	FBXO4	44.1	0	3	1	1	1	173068160
Q9BXX2	Ankyrin repeat domain-containing protein 30B	ANKRD30B	158	0	0	1	1	1	5181256
Q4G0P3	Hydrocephalus-inducing protein homolog	HYDIN	575.5	0	0	1	1	1	12045982
Q5VWQ8	Disabled homolog 2-interacting protein	DAB2IP	131.5	0	1	1	1	1	4.3487e+06
Q8TE73	Dynein axonemal heavy chain 5	DNAH5	528.7	0	0	1	1	1	10981553
Q9Y6J9	TAF6-like RNA polymerase II p300/CBP-associated factor-associated factor 65 kDa subunit 6L	TAF6L	67.8	0	1	1	1	1	5.32246e+06
Q8IV04	Carabin	TBC1D10C	49.7	0	2	1	1	1	948854656
P28290	Protein ITPRID2	ITPRID2	138.3	0	2	1	1	1	5.23724e+06
O60290	Zinc finger protein 862	ZNF862	131.6	0	1	1	1	1	8744606
Q9UNP4	Lactosylceramide alpha-2,3-sialyltransferase	ST3GAL5	48	0	6	1	1	1
A6NI56	Coiled-coil domain-containing protein 154	CCDC154	75.4	0	1	1	1	1	51638364
Q6Q4G3	Aminopeptidase Q	LVRN	113.2	0	1	1	1	1	15010115
Q5F1R6	DnaJ homolog subfamily C member 21	DNAJC21	62	0	2	1	1	1	15479489
Q9NTK1	Protein DEPP1	DEPP1	23.4	0	7	1	1	1	34499080
P35590	Tyrosine-protein kinase receptor Tie-1	TIE1	125	0	1	1	1	1	165058864
Q96DL1	NXPE family member 2	NXPE2	64.9	0	1	1	1	1	480030912
O95164	Ubiquitin-like protein 3	UBL3	13.1	0	18	1	1	1	2.2633e+06
Q8IVF6	Ankyrin repeat domain-containing protein 18A	ANKRD18A	115.5	0	1	1	1	1	70184888
Q5VUR7	Putative ankyrin repeat domain-containing protein 20A3	ANKRD20A3P	94	0	1	1	1	1	179062592
Q96LU5	Mitochondrial inner membrane protease subunit 1	IMMP1L	18.5	0	4	1	1	1	14161874
Q9UK10	Zinc finger protein 225	ZNF225	82.4	0	2	1	1	1	6986518
Q5SVQ8	Zinc finger and BTB domain-containing protein 41	ZBTB41	105.1	0	1	1	1	1	17512562
P10242	Transcriptional activator Myb	MYB	72.3	0	1	1	1	1	8443889
Q92503	SEC14-like protein 1	SEC14L1	81.2	0	1	1	1	1
Q7Z7F0	KH homology domain-containing protein 4	KHDC4	64.8	0	2	1	1	2	32268556
Q99832	T-complex protein 1 subunit eta	CCT7	59.3	0	2	1	1	1
Q99519	Sialidase-1	NEU1	45.4	0	2	1	1	1
Q9NRZ5	1-acyl-sn-glycerol-3-phosphate acyltransferase delta	AGPAT4	44	0	3	1	1	1	805293
Q8TD31	Coiled-coil alpha-helical rod protein 1	CCHCR1	88.6	0	2	1	1	1	43444624
Q96LD1	Zeta-sarcoglycan	SGCZ	32.9	0	5	1	1	1	30362316
Q8WW22	DnaJ homolog subfamily A member 4	DNAJA4	44.8	0	2	1	1	1
Q99543	DnaJ homolog subfamily C member 2	DNAJC2	72	0	2	1	1	1	16751813
Q6P9A3	Zinc finger protein 549	ZNF549	74.4	0	3	1	1	1	147636176
Q9UNS1	Protein timeless homolog	TIMELESS	138.6	0	1	1	1	1	4.79719e+06
P05156	Complement factor I	CFI	65.7	0	2	1	1	1
Q9NQZ8	Endothelial zinc finger protein induced by tumor necrosis factor alpha	ZNF71	54.5	0	3	1	1	1	8853386
P28329	Choline O-acetyltransferase	CHAT	82.5	0	2	1	1	1
P29728	2'-5'-oligoadenylate synthase 2	OAS2	82.4	0	1	1	1	2	59056192
Q00577	Transcriptional activator protein Pur-alpha	PURA	34.9	0	4	1	1	1	7.03743e+06
Q9BXC9	Bardet-Biedl syndrome 2 protein	BBS2	79.8	0	1	1	1	1	30712402
O14686	Histone-lysine N-methyltransferase 2D	KMT2D	593	0	1	1	1	2	74087120
Q96FV9	THO complex subunit 1	THOC1	75.6	0	2	1	1	1
P05164	Myeloperoxidase	MPO	83.8	0	1	1	1	1	31188550
Q13228	Methanethiol oxidase	SELENBP1	52.4	0	1	1	1	1	446870176
Q4JDL3	Tyrosine-protein phosphatase non-receptor type 20	PTPN20	48.4	0	2	1	1	1	1.86987e+06
Q07889	Son of sevenless homolog 1	SOS1	152.4	0	1	1	1	1
Q9HBW9	Adhesion G protein-coupled receptor L4	ADGRL4	77.8	0	3	1	1	1	11238858
Q9BYB0	SH3 and multiple ankyrin repeat domains protein 3	SHANK3	184.6	0	0	1	1	1	19319702
Q9UKP5	A disintegrin and metalloproteinase with thrombospondin motifs 6	ADAMTS6	125.2	0	1	1	1	1
Q8NI28	Putative uncharacterized protein encoded by LINC01006	LINC01006	22.3	0	3	1	1	1	9958462
Q12778	Forkhead box protein O1	FOXO1	69.6	0	2	1	1	2	5.8583e+09
P32881	Interferon alpha-8	IFNA8	22	0	5	1	1	1	11136000
Q8IXJ9	Polycomb group protein ASXL1	ASXL1	165.3	0	0	1	1	1	12980684
P38606	V-type proton ATPase catalytic subunit A	ATP6V1A	68.3	0	1	1	1	1	10278727
Q5T1B0	Axonemal dynein light chain domain-containing protein 1	AXDND1	118	0	1	1	1	1	4.21881e+06
O95926	Pre-mRNA-splicing factor SYF2	SYF2	28.7	0	5	1	1	2	2.77471e+07
Q9BXB7	Spermatogenesis-associated protein 16	SPATA16	65.2	0	2	1	1	1	46121784
Q9HB15	Potassium channel subfamily K member 12	KCNK12	46.9	0	2	1	1	1	12626567
A8MTL9	Serpin-like protein HMSD	HMSD	15.3	0	7	1	1	1
O94868	F-BAR and double SH3 domains protein 2	FCHSD2	84.2	0	1	1	1	1	6.72732e+06
Q9BXU9	Calcium-binding protein 8	CALN1	29.3	0	3	1	1	1	4536684
Q8TEH3	DENN domain-containing protein 1A	DENND1A	110.5	0	1	1	1	1	5.80263e+06
A8MXE2	Beta-1,3-galactosyltransferase 9	B3GALT9	42.7	0	3	1	1	1
Q9BZ72	Membrane-associated phosphatidylinositol transfer protein 2	PITPNM2	148.8	0	1	1	1	1	3.90789e+06
Q86YC2	Partner and localizer of BRCA2	PALB2	131.2	0	2	1	1	1	24272200
Q9H1K0	Rabenosyn-5	RBSN	88.8	0	1	1	1	1	766788
Q8N8V4	Ankyrin repeat and SAM domain-containing protein 4B	ANKS4B	46.6	0	4	1	1	1	2.20608e+06
Q14156	Protein EFR3 homolog A	EFR3A	92.9	0	1	1	1	1	1.905e+06
P24941	Cyclin-dependent kinase 2	CDK2	33.9	0	2	1	1	1	6957477
Q7Z7K0	COX assembly mitochondrial protein homolog	CMC1	12.5	0	8	1	1	2	3905135742
P32298	G protein-coupled receptor kinase 4	GRK4	66.5	0	1	1	1	1	8685563
O14529	Homeobox protein cut-like 2	CUX2	161.6	0	1	1	1	1	21723110
O15381	Nuclear valosin-containing protein-like	NVL	95	0	1	1	1	1	17160524
C9JI98	Transmembrane protein 238	TMEM238	18	0	6	1	1	1
A6NMX2	Eukaryotic translation initiation factor 4E type 1B	EIF4E1B	27.6	0	3	1	1	1
Q8WVJ9	Twist-related protein 2	TWIST2	18.1	0	9	1	1	1
Q14236	Early lymphoid activation gene protein	DIAPH2-AS1	17.8	0	6	1	1	1	7.82732e+06
Q00722	1-phosphatidylinositol 4,5-bisphosphate phosphodiesterase beta-2	PLCB2	133.9	0	1	1	1	1
Q6ZUM4	Rho GTPase-activating protein 27	ARHGAP27	98.3	0	1	1	1	1	14922614
P33176	Kinesin-1 heavy chain	KIF5B	109.6	0	1	1	1	1
P0DP42	Transmembrane protein 225B	TMEM225B	25	0	4	1	1	1	4.56427e+06
O43167	Zinc finger and BTB domain-containing protein 24	ZBTB24	78.2	0	1	1	1	1	7751033
Q5U5X0	Complex III assembly factor LYRM7	LYRM7	11.9	0	6	1	1	1	1378102784
Q8TBZ8	Zinc finger protein 564	ZNF564	63.7	0	2	1	1	2	68881426
Q9NSQ0	Putative ribosomal RNA-processing protein 7 homolog B	RRP7BP	12.6	0	9	1	1	1	9665830
P43364	Melanoma-associated antigen 11	MAGEA11	48.1	0	3	1	1	1
Q9BSC4	Nucleolar protein 10	NOL10	80.3	0	2	1	1	1	93454984
Q9H329	Band 4.1-like protein 4B	EPB41L4B	99.7	0	2	1	1	1	3.05823e+06
Q5VYJ5	MAM and LDL-receptor class A domain-containing protein 1	MALRD1	240.9	0	0	1	1	1
Q504Q3	PAN2-PAN3 deadenylation complex catalytic subunit PAN2	PAN2	135.3	0	1	1	1	1	37771172
Q9Y5M8	Signal recognition particle receptor subunit beta	SRPRB	29.7	0	7	1	1	1	22878458
Q8IY82	Dynein regulatory complex subunit 7	DRC7	103.4	0	1	1	1	1	4.09503e+06
O00468	Agrin	AGRN	217.2	0	0	1	1	1	24198434
O76039	Cyclin-dependent kinase-like 5	CDKL5	107.5	0	1	1	1	1	7.84873e+06
Q8NGU9	Probable G-protein coupled receptor 150	GPR150	46.3	0	3	1	1	1	8.3661e+06
Q7LC44	Activity-regulated cytoskeleton-associated protein	ARC	45.3	0	2	1	1	2	12731360
Q5T5J6	Transcriptional protein SWT1	SWT1	103.2	0	2	1	1	1
P55199	RNA polymerase II elongation factor ELL	ELL	68.2	0	2	1	1	1	8370832
P26572	Alpha-1,3-mannosyl-glycoprotein 2-beta-N-acetylglucosaminyltransferase	MGAT1	50.8	0	1	1	1	1	8103117
Q8N6M0	Deubiquitinase OTUD6B	OTUD6B	33.8	0	2	1	1	1	5984652
P41161	ETS translocation variant 5	ETV5	57.8	0	4	1	1	1	93407616
Q7Z353	Highly divergent homeobox	HDX	77.2	0	2	1	1	1
Q5SQS8	Uncharacterized protein C10orf120	C10orf120	39.2	0	5	1	1	1	3.88626e+06
Q6ZVD8	PH domain leucine-rich repeat-containing protein phosphatase 2	PHLPP2	146.7	0	1	1	1	1	33927996
Q3SY00	Testis-specific protein 10-interacting protein	TSGA10IP	62.3	0	2	1	1	1
P09919	Granulocyte colony-stimulating factor	CSF3	22.3	0	5	1	1	1	18236746
Q7Z4S6	Kinesin-like protein KIF21A	KIF21A	187.1	0	1	1	1	1	4.40877e+06
Q14244	Ensconsin	MAP7	84	0	2	1	1	1	19023598
O00712	Nuclear factor 1 B-type	NFIB	47.4	0	2	1	1	1	51070420
Q96QT6	PHD finger protein 12	PHF12	109.6	0	1	1	1	1	12454383
Q6P1J6	Phospholipase B1, membrane-associated	PLB1	163	0	1	1	1	1	16818108
P0DJG4	Testicular haploid expressed gene protein-like	THEGL	53	0	2	1	1	1	87247568
Q7RTS6	Proton channel OTOP2	OTOP2	62.2	0	2	1	1	1	18499414
Q96L96	Alpha-protein kinase 3	ALPK3	201.1	0	0	1	1	1	4804280
Q56NI9	N-acetyltransferase ESCO2	ESCO2	68.3	0	1	1	1	1
A6NMS7	Leucine-rich repeat-containing protein 37A	LRRC37A	188.1	0	0	1	1	1	27319302
P35398	Nuclear receptor ROR-alpha	RORA	58.9	0	2	1	1	1	2.37724e+06
Q07864	DNA polymerase epsilon catalytic subunit A	POLE	261.4	0	0	1	1	1	13836397
Q14435	Polypeptide N-acetylgalactosaminyltransferase 3	GALNT3	72.6	0	3	1	1	1	4774197
Q13630	GDP-L-fucose synthase	GFUS	35.9	0	4	1	1	1	5.61628e+06
Q9NTG1	Polycystic kidney disease and receptor for egg jelly-related protein	PKDREJ	255.3	0	0	1	1	1	8875987
Q8NDT2	Putative RNA-binding protein 15B	RBM15B	97.1	0	2	1	1	1	6.6152e+06
Q96SN8	CDK5 regulatory subunit-associated protein 2	CDK5RAP2	214.9	0	0	1	1	1
Q8IYG6	Leucine-rich repeat-containing protein 56	LRRC56	58.7	0	1	1	1	1	21061470
Q12923	Tyrosine-protein phosphatase non-receptor type 13	PTPN13	276.7	0	0	1	1	1	4655741
Q9HB09	Bcl-2-like protein 12	BCL2L12	36.8	0	3	1	1	1
P0C7V0	Putative uncharacterized protein encoded by LINC00271	LINC00271	29.1	0	6	1	1	1	3.52903e+06
Q9UNU6	7-alpha-hydroxycholest-4-en-3-one 12-alpha-hydroxylase	CYP8B1	58	0	4	1	1	1	64903948
Q96LI9	Uncharacterized protein CXorf58	CXorf58	38.9	0	2	1	1	1	71882920
P00492	Hypoxanthine-guanine phosphoribosyltransferase	HPRT1	24.6	0	5	1	1	1
P15172	Myoblast determination protein 1	MYOD1	34.5	0	3	1	1	1	73034168
Q9NRG9	Aladin	AAAS	59.5	0	2	1	1	1	28690450
Q17R89	Rho GTPase-activating protein 44	ARHGAP44	89.2	0	1	1	1	1	12026558
P24385	G1/S-specific cyclin-D1	CCND1	33.7	0	3	1	1	1	15823355
O95620	tRNA-dihydrouridine(20a/20b) synthase [NAD(P)+]-like	DUS4L	35.8	0	3	1	1	1	48964416
Q8WV83	Solute carrier family 35 member F5	SLC35F5	58.8	0	2	1	1	2	17283166
Q15468	SCL-interrupting locus protein	STIL	142.9	0	1	1	1	1	12635589
P56975	Pro-neuregulin-3, membrane-bound isoform	NRG3	77.9	0	2	1	1	1	4547976
Q86Y79	Probable peptidyl-tRNA hydrolase	PTRH1	22.9	0	6	1	1	1	12519254
P01893	Putative HLA class I histocompatibility antigen, alpha chain H	HLA-H	40.9	0	2	1	1	1	41720856
Q9ULJ3	Zinc finger and BTB domain-containing protein 21	ZBTB21	118.8	0	1	1	1	1	7353883
Q99759	Mitogen-activated protein kinase kinase kinase 3	MAP3K3	70.9	0	3	1	1	1
Q9C0C7	Activating molecule in BECN1-regulated autophagy protein 1	AMBRA1	142.4	0	1	1	1	1	8598280
Q9Y3D6	Mitochondrial fission 1 protein	FIS1	16.9	0	5	1	1	1	1228702336
O75410	Transforming acidic coiled-coil-containing protein 1	TACC1	87.7	0	1	1	1	1	2.76488e+06
O95870	Phosphatidylserine lipase ABHD16A	ABHD16A	63.2	0	2	1	1	1
Q8TE59	A disintegrin and metalloproteinase with thrombospondin motifs 19	ADAMTS19	134	0	1	1	1	1	31757882
Q9NWS8	Required for meiotic nuclear division protein 1 homolog	RMND1	51.6	0	2	1	1	1	164321952
P54764	Ephrin type-A receptor 4	EPHA4	109.8	0	1	1	1	1	20824070
Q9NVR0	Kelch-like protein 11	KLHL11	80.1	0	2	1	1	1	254776848
Q9Y5H3	Protocadherin gamma-A10	PCDHGA10	101.4	0	1	1	1	1
Q9C0G0	Zinc finger protein 407	ZNF407	247.2	0	1	1	1	6	17965588
Q9Y679	Lipid droplet-regulating VLDL assembly factor AUP1	AUP1	45.8	0	3	1	1	2	27394731
Q17RB8	LON peptidase N-terminal domain and RING finger protein 1	LONRF1	86.7	0	1	1	1	1	35945536
O95996	Adenomatous polyposis coli protein 2	APC2	243.8	0	1	1	1	1
Q9BTN0	Leucine-rich repeat and fibronectin type-III domain-containing protein 3	LRFN3	66.2	0	2	1	1	1	4.11446e+06
P49917	DNA ligase 4	LIG4	103.9	0	1	1	1	1	3060616
Q13439	Golgin subfamily A member 4	GOLGA4	261	0	1	1	1	1	31465688
Q9Y2T6	G-protein coupled receptor 55	GPR55	36.6	0	2	1	1	3	1830572617
A0A1B0GUJ8	Paraneoplastic antigen-like protein 8C	PNMA8C	22.9	0	7	1	1	1	95241632
Q9Y5E2	Protocadherin beta-7	PCDHB7	86.7	0	2	1	1	1
Q9UBU7	Protein DBF4 homolog A	DBF4	76.8	0	1	1	1	1
O00139	Kinesin-like protein KIF2A	KIF2A	79.9	0	1	1	1	1	30063762
P27216	Annexin A13	ANXA13	35.4	0	3	1	1	1	7.06261e+06
Q9NQZ5	StAR-related lipid transfer protein 7, mitochondrial	STARD7	43.1	0	4	1	1	1	532715168
Q96P26	Cytosolic 5'-nucleotidase 1B	NT5C1B	68.8	0	2	1	1	1	8465648
Q09328	Alpha-1,6-mannosylglycoprotein 6-beta-N-acetylglucosaminyltransferase A	MGAT5	84.5	0	3	1	1	1	3.48776e+06
Q9H0L4	Cleavage stimulation factor subunit 2 tau variant	CSTF2T	64.4	0	1	1	1	1	2537834
Q5T197	E3 ubiquitin-protein ligase DCST1	DCST1	80.7	0	1	1	1	1	6592763
Q99719	Septin-5	SEPTIN5	42.8	0	3	1	1	1	129775
P59045	NACHT, LRR and PYD domains-containing protein 11	NLRP11	117.7	0	1	1	1	1	30964244
O43670	BUB3-interacting and GLEBS motif-containing protein ZNF207	ZNF207	50.7	0	3	1	1	2	2.41605e+08
O00411	DNA-directed RNA polymerase, mitochondrial	POLRMT	138.5	0	1	1	1	1	8477706
Q8WUW1	Protein BRICK1	BRK1	8.7	0	11	1	1	1
Q13237	cGMP-dependent protein kinase 2	PRKG2	87.4	0	1	1	1	1
Q8N7A1	Kelch domain-containing protein 1	KLHDC1	46.7	0	3	1	1	1	382454368
Q96LI5	CCR4-NOT transcription complex subunit 6-like	CNOT6L	63	0	1	1	1	1	17367110
Q03164	Histone-lysine N-methyltransferase 2A	KMT2A	431.5	0	0	1	1	1
Q86UR5	Regulating synaptic membrane exocytosis protein 1	RIMS1	189	0	0	1	1	1	11357990
P50748	Kinetochore-associated protein 1	KNTC1	250.6	0	0	1	1	1	4.27099e+06
Q96N06	Spermatogenesis-associated protein 33	SPATA33	15.5	0	8	1	1	1	36061408
O95427	GPI ethanolamine phosphate transferase 1	PIGN	105.7	0	2	1	1	1
Q96JB6	Lysyl oxidase homolog 4	LOXL4	84.4	0	3	1	1	1	28069922
A4D1E1	Zinc finger protein 804B	ZNF804B	152.5	0	1	1	1	1
Q9C0H9	SRC kinase signaling inhibitor 1	SRCIN1	127	0	1	1	1	2	123861960
P0CG00	Putative zinc finger and SCAN domain-containing protein 5D	ZSCAN5DP	56.2	0	3	1	1	1	55338876
Q8TAL5	Uncharacterized protein C9orf43	C9orf43	52.2	0	2	1	1	1	2.97583e+06
O76095	Protein JTB	JTB	16.3	0	5	1	1	1
Q8N137	Centrobin	CNTROB	101.2	0	1	1	1	1	13030360
O95727	Cytotoxic and regulatory T-cell molecule	CRTAM	44.6	0	3	1	1	1
Q5T2D2	Trem-like transcript 2 protein	TREML2	35.1	0	5	1	1	1
Q9BSF8	BTB/POZ domain-containing protein 10	BTBD10	53.7	0	3	1	1	1	13064850
P24158	Myeloblastin	PRTN3	27.8	0	3	1	1	1	29496354
Q8NDL9	Cytosolic carboxypeptidase-like protein 5	AGBL5	97.5	0	1	1	1	1	69803976
P49748	Very long-chain specific acyl-CoA dehydrogenase, mitochondrial	ACADVL	70.3	0	1	1	1	1	28003128
Q9H0K6	Pseudouridylate synthase 7 homolog-like protein	PUS7L	80.6	0	1	1	1	1	2.63933e+06
Q9NQV5	PR domain-containing protein 11	PRDM11	57.8	0	3	1	1	1	24464442
Q14003	Potassium voltage-gated channel subfamily C member 3	KCNC3	80.5	0	1	1	1	1	558769
P52740	Zinc finger protein 132	ZNF132	80.6	0	1	1	1	1	23507674
Q6UDR6	Kunitz-type protease inhibitor 4	SPINT4	11.4	0	6	1	1	1	31185696
Q8WWY3	U4/U6 small nuclear ribonucleoprotein Prp31	PRPF31	55.4	0	3	1	1	1	5.26948e+06
P98175	RNA-binding protein 10	RBM10	103.5	0	2	1	1	1
P20023	Complement receptor type 2	CR2	112.8	0	1	1	1	2	1.40249e+08
Q96H40	Zinc finger protein 486	ZNF486	53.6	0	3	1	1	1	42644288
Q2KHN1	RING finger protein 151	RNF151	27.4	0	7	1	1	1	927899648
Q9BZ23	Pantothenate kinase 2, mitochondrial	PANK2	62.6	0	1	1	1	1
O14777	Kinetochore protein NDC80 homolog	NDC80	73.9	0	1	1	1	1	1.80133e+06
Q9UL25	Ras-related protein Rab-21	RAB21	24.3	0	9	1	1	1	1.75592e+06
Q7Z2G1	Histone H2B type W-T	H2BW1	19.6	0	6	1	1	1	368303552
P42696	RNA-binding protein 34	RBM34	48.5	0	3	1	1	1	6.07297e+06
A6NJL1	Zinc finger and SCAN domain-containing protein 5B	ZSCAN5B	55.8	0	2	1	1	1	26290402
P25874	Mitochondrial brown fat uncoupling protein 1	UCP1	33	0	4	1	1	1
Q9P2H5	Ubiquitin carboxyl-terminal hydrolase 35	USP35	113.3	0	1	1	1	1	40002060
Q96E29	Transcription termination factor 3, mitochondrial	MTERF3	47.9	0	2	1	1	1	6198328
O75431	Metaxin-2	MTX2	29.7	0	10	1	1	2	239337864
O15040	Tectonin beta-propeller repeat-containing protein 2	TECPR2	153.8	0	1	1	1	1	44679524
Q9UI10	Translation initiation factor eIF-2B subunit delta	EIF2B4	57.5	0	3	1	1	1	13180255
P57059	Serine/threonine-protein kinase SIK1	SIK1	84.8	0	2	1	1	1	13256850
O95484	Claudin-9	CLDN9	22.8	0	4	1	1	1	12816588
O14867	Transcription regulator protein BACH1	BACH1	81.9	0	1	1	1	1	19645516
Q8IV01	Synaptotagmin-12	SYT12	46.5	0	3	1	1	1	2152708
Q9NUQ3	Gamma-taxilin	TXLNG	60.5	0	2	1	1	1	15700597
Q8WWQ8	Stabilin-2	STAB2	276.8	0	0	1	1	1
Q9H611	ATP-dependent DNA helicase PIF1	PIF1	69.8	0	4	1	1	1	936624128
Q13573	SNW domain-containing protein 1	SNW1	61.5	0	2	1	1	1
Q8N9R8	Protein SCAI	SCAI	70.4	0	1	1	1	1	70019568
Q9H254	Spectrin beta chain, non-erythrocytic 4	SPTBN4	288.8	0	0	1	1	1	71573152
Q9BRS2	Serine/threonine-protein kinase RIO1	RIOK1	65.5	0	1	1	1	1	27794680
O60241	Adhesion G protein-coupled receptor B2	ADGRB2	172.5	0	1	1	1	1	8371802
P41225	Transcription factor SOX-3	SOX3	45.2	0	2	1	1	1
Q9HBD1	Roquin-2	RC3H2	131.6	0	2	1	1	1	674650624
Q13591	Semaphorin-5A	SEMA5A	120.5	0	1	1	1	1	2439822592
Q8N436	Inactive carboxypeptidase-like protein X2	CPXM2	85.8	0	1	1	1	2	5.19203e+06
A5PLL1	Ankyrin repeat domain-containing protein 34B	ANKRD34B	56.4	0	2	1	1	2	40383920
O00400	Acetyl-coenzyme A transporter 1	SLC33A1	60.9	0	1	1	1	1	23421010
Q8N328	PiggyBac transposable element-derived protein 3	PGBD3	67.6	0	1	1	1	1	4.73832e+06
P82979	SAP domain-containing ribonucleoprotein	SARNP	23.7	0	3	1	1	1	22604018
Q9UK73	Protein fem-1 homolog B	FEM1B	70.2	0	1	1	1	1
Q8NDM7	Cilia- and flagella-associated protein 43	CFAP43	191.9	0	1	1	1	1	5.20361e+06
P00352	Aldehyde dehydrogenase 1A1	ALDH1A1	54.8	0	2	1	1	1	1092870
Q9NVL8	Uncharacterized protein CCDC198	CCDC198	34.7	0	3	1	1	1	4614781
P53805	Calcipressin-1	RCAN1	28.1	0	4	1	1	2	6.58376e+06
P57071	PR domain zinc finger protein 15	PRDM15	169.2	0	1	1	1	1	22847734
O43909	Exostosin-like 3	EXTL3	104.7	0	1	1	1	1	7976592
O60242	Adhesion G protein-coupled receptor B3	ADGRB3	171.4	0	1	1	1	1	3.89419e+06
Q8IWE5	Pleckstrin homology domain-containing family M member 2	PLEKHM2	112.7	0	1	1	1	1	5.53041e+06
Q5JS13	Ras-specific guanine nucleotide-releasing factor RalGPS1	RALGPS1	62.1	0	2	1	1	1	12558587
P0C7T7	Putative uncharacterized protein FRMD6-AS1	FRMD6-AS1	38.8	0	3	1	1	1	40432520
Q14410	Glycerol kinase 2	GK2	60.6	0	2	1	1	1	1699512
Q8IWY9	Codanin-1	CDAN1	134	0	1	1	1	1	22924060
Q8NDV1	Alpha-N-acetylgalactosaminide alpha-2,6-sialyltransferase 3	ST6GALNAC3	35.4	0	2	1	1	1	186213520
Q00653	Nuclear factor NF-kappa-B p100 subunit	NFKB2	96.7	0	1	1	1	1	19977158
Q9C0C4	Semaphorin-4C	SEMA4C	92.6	0	1	1	1	1	4.04639e+06
Q9NY61	Protein AATF	AATF	63.1	0	1	1	1	1	33023580
O95905	Protein ecdysoneless homolog	ECD	72.7	0	1	1	1	1	14303646
Q96KS0	Prolyl hydroxylase EGLN2	EGLN2	43.6	0	2	1	1	1	15573725
Q14204	Cytoplasmic dynein 1 heavy chain 1	DYNC1H1	532.1	0	0	1	1	1	5142682
Q86XX4	Extracellular matrix organizing protein FRAS1	FRAS1	442.9	0	0	1	1	1
Q6ZS30	Neurobeachin-like protein 1	NBEAL1	307	0	0	1	1	1
Q13045	Protein flightless-1 homolog	FLII	144.7	0	0	1	1	1	4862130
P45880	Voltage-dependent anion-selective channel protein 2	VDAC2	31.5	0	3	1	1	1
Q99466	Neurogenic locus notch homolog protein 4	NOTCH4	209.5	0	0	1	1	1	8811598
Q6DN12	Multiple C2 and transmembrane domain-containing protein 2	MCTP2	99.5	0	1	1	1	1
Q16513	Serine/threonine-protein kinase N2	PKN2	112	0	1	1	1	1
Q9UGL1	Lysine-specific demethylase 5B	KDM5B	175.5	0	1	1	1	1
P51512	Matrix metalloproteinase-16	MMP16	69.5	0	2	1	1	1	13628120
Q9UQP3	Tenascin-N	TNN	143.9	0	1	1	1	1	3.49786e+06
P02753	Retinol-binding protein 4	RBP4	23	0	5	1	1	1	6.19391e+06
O15287	Fanconi anemia group G protein	FANCG	68.5	0	1	1	1	1	144713312
Q5T036	Uncharacterized protein FAM120AOS	FAM120AOS	27.9	0	6	1	1	1	3.41155e+06
Q58A45	PAN2-PAN3 deadenylation complex subunit PAN3	PAN3	95.6	0	1	1	1	1
Q08462	Adenylate cyclase type 2	ADCY2	123.5	0	1	1	1	2	223940000
Q6ZTR5	Cilia- and flagella-associated protein 47	CFAP47	361.4	0	0	1	1	1
O43736	Integral membrane protein 2A	ITM2A	29.7	0	4	1	1	1	12481911
Q7Z3G6	Prickle-like protein 2	PRICKLE2	95.6	0	1	1	1	1	38892508
Q5SRE5	Nucleoporin NUP188	NUP188	195.9	0	1	1	1	1
Q92786	Prospero homeobox protein 1	PROX1	83.2	0	1	1	1	1	66090356
P29084	Transcription initiation factor IIE subunit beta	GTF2E2	33	0	3	1	1	1	13871672
Q8IZD9	Dedicator of cytokinesis protein 3	DOCK3	233	0	0	1	1	1	19578234
Q2VWA4	SKI family transcriptional corepressor 2	SKOR2	105.7	0	1	1	1	1
Q8N961	Ankyrin repeat and BTB/POZ domain-containing protein 2	ABTB2	113.6	0	1	1	1	1	10584340
Q9Y450	HBS1-like protein	HBS1L	75.4	0	2	1	1	1
Q7Z460	CLIP-associating protein 1	CLASP1	169.3	0	1	1	1	1
Q14D04	Ventricular zone-expressed PH domain-containing protein homolog 1	VEPH1	94.7	0	1	1	1	1	7.63128e+06
O60443	Gasdermin-E	GSDME	54.5	0	2	1	1	1
Q8TER5	Rho guanine nucleotide exchange factor 40	ARHGEF40	164.6	0	1	1	1	1	32262110
Q92994	Transcription factor IIIB 90 kDa subunit	BRF1	73.8	0	3	1	1	1
Q92618	Zinc finger protein 516	ZNF516	124.2	0	1	1	1	1
Q9HCE1	Helicase MOV-10	MOV10	113.6	0	1	1	1	1	28396582
O75170	Serine/threonine-protein phosphatase 6 regulatory subunit 2	PPP6R2	104.9	0	1	1	1	2	156170096
Q9P2K5	Myelin expression factor 2	MYEF2	64.1	0	2	1	1	2	30665602
A6NCF6	Putative MAGE domain-containing protein MAGEA13P	MAGEA13P	37.9	0	6	1	1	1	10557443
Q9H2Y7	Zinc finger protein 106	ZNF106	208.8	0	1	1	1	1	27483028
Q96SC8	Doublesex- and mab-3-related transcription factor A2	DMRTA2	53.3	0	3	1	1	1	16105252
Q9P206	Uncharacterized protein KIAA1522	KIAA1522	107	0	2	1	1	1	22000484
Q8TEQ0	Sorting nexin-29	SNX29	91.2	0	1	1	1	1
Q12849	G-rich sequence factor 1	GRSF1	53.1	0	3	1	1	1	51419360
Q5T292	Transmembrane protein 273	TMEM273	11.3	0	9	1	1	1	21923270
Q9UKL3	CASP8-associated protein 2	CASP8AP2	222.5	0	1	1	1	1	98526416
O00398	Putative P2Y purinoceptor 10	P2RY10	38.7	0	2	1	1	1	13870576
Q15113	Procollagen C-endopeptidase enhancer 1	PCOLCE	47.9	0	2	1	1	1	19457990
Q9HC23	Prokineticin-2	PROK2	14.3	0	6	1	1	1	3448448
Q3MIW9	Mucin-like protein 3	MUCL3	56.3	0	2	1	1	1	2329216
Q9Y520	Protein PRRC2C	PRRC2C	316.7	0	0	1	1	1	6027476992
Q9Y6Q3	Zinc finger protein 37 homolog	ZFP37	71.2	0	2	1	1	1	166227712
Q9UHH9	Inositol hexakisphosphate kinase 2	IP6K2	49.2	0	1	1	1	1	5.19012e+06
Q14330	N-arachidonyl glycine receptor	GPR18	38.1	0	2	1	1	1	10849401
P19544	Wilms tumor protein	WT1	49.2	0	3	1	1	1
Q6SPF0	Sterile alpha motif domain-containing protein 1	SAMD1	56	0	1	1	1	1	16667210
Q92599	Septin-8	SEPTIN8	55.7	0	3	1	1	1	16075967
Q92900	Regulator of nonsense transcripts 1	UPF1	124.3	0	1	1	1	1	4.9701e+06
O75192	Peroxisomal membrane protein 11A	PEX11A	28.3	0	6	1	1	1	1.87288e+06
Q16851	UTP--glucose-1-phosphate uridylyltransferase	UGP2	56.9	0	2	1	1	1	6536701
Q8NFN8	Probable G-protein coupled receptor 156	GPR156	89	0	1	1	1	1
Q9P2D7	Dynein axonemal heavy chain 1	DNAH1	487.2	0	0	1	1	1
P13611	Versican core protein	VCAN	372.6	0	1	1	1	2	815555904
Q6P988	Palmitoleoyl-protein carboxylesterase NOTUM	NOTUM	55.7	0	2	1	1	1	763523
P11532	Dystrophin	DMD	426.5	0	0	1	1	1	8525997
Q6NSI8	SANT and BTB domain regulator of class switch recombination	SANBR	82	0	2	1	1	1
P29474	Nitric oxide synthase, endothelial	NOS3	133.2	0	0	1	1	1	20586934
O60391	Glutamate receptor ionotropic, NMDA 3B	GRIN3B	112.9	0	1	1	1	1	16293728
Q5VST9	Obscurin	OBSCN	867.9	0	0	1	1	1	2.21485e+06
Q6DD87	Zinc finger protein 787	ZNF787	40.4	0	2	1	1	1
O95140	Mitofusin-2	MFN2	86.3	0	1	1	1	1	56818724
Q8TEJ3	E3 ubiquitin-protein ligase SH3RF3	SH3RF3	92.7	0	1	1	1	1	36584724
Q96P66	Probable G-protein coupled receptor 101	GPR101	56.7	0	2	1	1	1
Q9NZ56	Formin-2	FMN2	180	0	0	1	1	1
Q92782	Zinc finger protein neuro-d4	DPF1	42.5	0	3	1	1	1	7.68634e+06
Q96H86	Zinc finger protein 764	ZNF764	44.9	0	2	1	1	1	3.41539e+06
Q6P996	Pyridoxal-dependent decarboxylase domain-containing protein 1	PDXDC1	86.7	0	2	1	1	1	9925745
O76074	cGMP-specific 3',5'-cyclic phosphodiesterase	PDE5A	99.9	0	1	1	1	1	85967248
Q9H6L2	Transmembrane protein 231	TMEM231	36	0	2	1	1	1	533354784
P20929	Nebulin	NEB	772.4	0	0	1	1	1	4675709
P98164	Low-density lipoprotein receptor-related protein 2	LRP2	521.6	0	0	1	1	1	8822889
Q96QC0	Serine/threonine-protein phosphatase 1 regulatory subunit 10	PPP1R10	99	0	2	1	1	3	2066030
P08240	Signal recognition particle receptor subunit alpha	SRPRA	69.8	0	2	1	1	1	10304563
Q8N7K0	Zinc finger protein 433	ZNF433	77.2	0	1	1	1	1	500958368
Q9NZH8	Interleukin-36 gamma	IL36G	18.7	0	9	1	1	1	23066314
Q9Y673	Dolichyl-phosphate beta-glucosyltransferase	ALG5	36.9	0	3	1	1	2	118858052
O43524	Forkhead box protein O3	FOXO3	71.2	0	2	1	1	1	67302720
Q9Y5E7	Protocadherin beta-2	PCDHB2	87.2	0	1	1	1	1	16706508
P26232	Catenin alpha-2	CTNNA2	105.2	0	1	1	1	1	4027410
P07477	Trypsin-1	PRSS1	26.5	0	8	1	1	1
P32248	C-C chemokine receptor type 7	CCR7	42.8	0	4	1	1	1	11579241
Q6NUT3	Major facilitator superfamily domain-containing protein 12	MFSD12	52	0	6	1	1	1	60047596
Q86YE8	Zinc finger protein 573	ZNF573	78.1	0	1	1	1	1
A6NFT4	Cilia- and flagella-associated protein 73	CFAP73	35.9	0	4	1	1	1	3.21835e+06
Q92616	eIF-2-alpha kinase activator GCN1	GCN1	292.6	0	0	1	1	1	2.32548e+06
O15439	ATP-binding cassette sub-family C member 4	ABCC4	149.4	0	1	1	1	1
Q2M3C7	A-kinase anchor protein SPHKAP	SPHKAP	186.3	0	1	1	1	1
Q4W5G0	Tigger transposable element-derived protein 2	TIGD2	59.6	0	2	1	1	2	48067226
O94986	Centrosomal protein of 152 kDa	CEP152	195.5	0	1	1	1	1	7029367
P0DTF9	PTTG1IP family member 2	PTTG1IP2	18.3	0	6	1	1	1	7765149
Q6ZVX9	Membrane progestin receptor epsilon	PAQR9	42.7	0	3	1	1	1
Q6UB99	Ankyrin repeat domain-containing protein 11	ANKRD11	297.7	0	0	1	1	1
Q9Y689	ADP-ribosylation factor-like protein 5A	ARL5A	20.7	0	7	1	1	1	640824128
Q5TCS8	Adenylate kinase 9	AK9	221.3	0	0	1	1	1	37622524
Q9H2U2	Inorganic pyrophosphatase 2, mitochondrial	PPA2	37.9	0	4	1	1	1
Q14185	Dedicator of cytokinesis protein 1	DOCK1	215.2	0	0	1	1	1
