# Supplementary material for: USP25 regulates KEAP1-NRF2 anti-oxidation axis and its inactivation protects acetaminophen-induced liver injury in male mice
Source: Nat Commun. 2023 Jun 20;14:3648. doi: 10.1038/s41467-023-39412-6 (PMC10282087; doi:10.1038/s41467-023-39412-6)
Supplement: Supplementary file 6 — Source Data [file 41467_2023_39412_MOESM6_ESM.xlsx]

## Sheet: Figure 1
Figure 1B	Relative mRNA levels (Foldchange to β-Actin)
	0	6	24
Usp25	0.969607	0.503266	0.401409
	0.919778	0.411315	0.405264
	1.69608	0.403384	0.482873
	0.918989	0.308909	0.439809
	0.75109	0.3787	0.224553
	0.957797	0.511197	0.417116
		0.445217
Figure 1C
Figure 1E	ALT											AST
	Usp25 WT					Usp25 KO						Usp25 WT					Usp25 KO
0	40.8	34.8	71.8			45.8	41.4	59				68.8	58.8	36.2			54.2	69.5	69.1
2	56.935	272.48	107.815	92.585	245.14	87.05	98.425	278.005	91.695			188.11	397.62	249.9	220.145	375.535	346.165	216.325	293.975	222.38
4	3832.57	2009.54	4180.91	3247.13		124.19	1346.41	1380.58				4023.86	1205.98	2835.79	1704.45		216.84	2266.45	1197.39
6	5070	4048.5	5347	4358.5	3829	595	65.5	2648.5	2222.5	3602		2481.5	4451	2118.5	2058.5	3341	598	185	1470.5	1228.5	2419.5
24	7083	10970	10934	9941	5094	53	6868	99	112	110		2894	5437	4598	4955	2800	63	2942	69	119	63
Figure 1F
	Necrotic area
	Usp25 WT					Usp25 KO
0	0	0	0			0	0	0
6	18.78	52.72	41.4257	22.2676	33.6921	2.45106	14.5286	8.26122	3.78928	16.3277
24	51.9114	56.1649	45.2614	38.5955	57.4924	7.57414	27.663	7.07984	19.1679	14.9727
Figure 1G	ROS intensity
	Usp25 WT					Usp25 KO
0	40.547	30.978	29.787			32.94	31.092	29.412
6	44.081	48.833	47.794	49.736	62.63	37.171	27.515	33.639	12.344	32.294
24	74.389	67.92	64.711	64.87	72.106	23.662	24.723	29.525	32.652	26.154
Figure 1H		Usp25 WT	Usp25 KO
	12	1
	24	1
	24	1
	24	1
	36	1
	48	1
	100	0
	24		1
	36		1
	48		1
	100		0
	100		0
	100		0
	100		0
	100		0

## Sheet: Figure 2
Figure 2A
Figure 2B		Relative mRNA levels (Foldchange to β-Actin)
Keap1		Usp25 WT				Usp25 KO
	0	1.07819	0.822303	1.12791		1.01395	1.58524	0.946916
	6	0.843995	0.366759	0.588918	0.543123	0.854295	0.674318	0.501153	0.428674
	24	0.506486	0.868181	0.669096	0.495325	1.01297	0.868181	0.669096	0.495325
Nqo1		Usp25 WT				Usp25 KO
	0	1.29211	0.881365	0.878101		1.02598	5.623	3.32056
	6	5.59847	2.92337	3.00164	3.54818	5.88754	9.5195	5.74663	5.45493
	24	4.52392	2.60667	2.11148	2.7345	8.1364	10.9615	6.98112	7.88742
Gclc		Usp25 WT				Usp25 KO
	0	1.15595	0.987765	0.875801		1.13294	0.997818	1.1518
	6	8.21323	4.68138	4.82986	5.05521	6.09533	4.44186	6.19387	6.86165
	24	0.448983	0.351466	0.324856	0.321259	1.32303	1.08086	1.46358	1.36992
Gclm		Usp25 WT				Usp25 KO
	0	0.974574	0.918145	1.11757		0.939402	1.2607	1.12145
	6	1.76465	0.741338	1.07629	1.10223	1.77649	1.82348	1.9369	2.04268
	24	0.605723	0.570951	0.51118	0.717532	1.76828	2.03019	1.91528	2.01729
Figure 2C	GSH
	Usp25 WT					Usp25 KO
0h	3.22	3.08	3.05			2.98	2.81	3.29
2h	1.51	1.25	1.17	1.54	1.16	2.75	1.83	2.38	2.34
4h	1.03	1.16	0.44	1.08		2.95	2.23	2.13
6h	0.88	1.09	1.06	0.79	1.02	2.02	2.15	2.3	1.93	1.81
Figure 2D
Figure 2E
Figure 2F
IP
Input
Figure 2G
	CHX(min)	shNC	shUSP25-#1	shUSP25-#2
0	0	1	1	1
30	30	0.655187	0.80224	0.715056
60	60	0.495051	0.713669	0.625326
90	90	0.279925	0.656148	0.633693
Figure 2H

## Sheet: Figure 3
Figure 3A
Figure 3C
Figure 3D
IP: anti-FLAG
Input
IP: anti-FLAG
Input
Figure 3E
IP: anti-USP25
IP: anti-KEAP1
Input
Figure 3F
IP: anti-FLAG
Input
Figure 3G
IP: anti-FLAG
Input

## Sheet: Figure 4
Figure 4A
Figure 4B
Figure 4C
		Relative level of KEAP1
		CHX(h)	shNC	shUSP25-#1	shUSP25-#2
	0	0	1	1	1
	3	3	0.865124	0.645435	0.657192
	6	6	0.671755	0.438635	0.421801
	9	9	0.588691	0.35077	0.236306
Figure 4D
		Relative level of KEAP1
		CHX (h)	GFP	USP25-WT	USP25-C178S
	0	0	1	1	1
	3	3	0.754498	0.989253	0.759024
	6	6	0.534515	0.879986	0.513254
	9	9	0.434814	0.885573	0.317278
Figure 4E
IP: anti-KEAP1
Input
Figure 4F
IP: anti-KEAP1
Input

## Sheet: Figure 5
Figure 5B
Figure 5C	ALT					AST
	Usp25 WT+AdshNC	Usp25 WT+AdshNRF2	Usp25 KO+AdshNC	Usp25 KO+AdshNRF2		Usp25 WT+AdshNC	Usp25 WT+AdshNRF2	Usp25 KO+AdshNC	Usp25 KO+AdshNRF2
	5594.1	5256.4	677.9	3253.8		3412	6198.1	929	3784.5
	3699.9	7415.8	1507.1	2533.8		4256.3	7668.8	1640.1	3014.1
	3601.6	8335.1	2467.6	1965.8		4032.6	9086.4	3156.6	2018.4
	2559.3	8421.8	1119.2	1737.5		3317	8997	1412.7	2120.7
	1658	2759.7	942.4	2494.4		1564.9	3645.6	991	3611
	1744	2997	814.8	3665.3		1516.8	2498.4	912.3	2634.7
Figure 5D	GSH
	Usp25 WT+AdshNC	Usp25 WT+AdshNRF2	Usp25 KO+AdshNC	Usp25 KO+AdshNRF2
	1.61	1.28	2.25	1.52
	1.63	1.32	1.79	1.44
	1.26	1.04	2.15	1.18
	1.49	1.35	1.9	1.21
	1.53	1.03	2.22	1.78
	1.41	1.46	1.91	1.21
Figure 5E	Necrotic area
	Usp25 WT+AdshNC	Usp25 WT+AdshNRF2	Usp25 KO+AdshNC	Usp25 KO+AdshNRF2
	17.6824	26.7776	7.1277	26.5408
	20.7654	27.6022	11.3693	21.9949
	21.8625	33.0159	23.6294	15.9375
	35.771	45.7715	2.78423	13.564
	19.8338	30.1008	10.3422	18.4361
	12.4809	30.948	5.95674	18.2745

## Sheet: Figure 6
Figure 6B		ALT
		Vehicle						CT1113
	0h	40.5459	29.6416	33.5451	30.2178	29.3811	34.0944	40.4278	24.3071	24.1135	30.3757	36.6098	39.0799
	2h	117.665	154.77	91.52	340.27			202.81	55.11	80.435	48.37
	4h	2317.92	2100.17	1067.24	2098.65			38.08	95.96	81.295	60.485
	6h	940	2286	4840	1050	722	2110	72	54	142	64	1288	202
	24h	10536	8242.86	5984	8338	9110	7438	980	416	2442	2242	3656	610
		AST
		Vehicle						CT1113
	0h	21.4813	15.5568	4.4873	3.21375	17.5206	36.4843	13.9447	18.708	38.1908	39.7277	13.9447	20.386
	2h	159.18	138.02	650.04	748.54			487.755	193.85	161.24	161.515
	4h	1564.72	1464.57	665.853	1597.01			158.81	263.165	263.875	157.425
	6h	1076	3168	3474	1164	1760	2500	196	164	224	196	1500	312
	24h	6138	4953.68	4778	5318	5742	3764	342	226	1942	1038	1582	490
Figure 6C		Necrotic area
		Vehicle						CT1113
	0	0	0	0	0	0	0	0	0	0	0	0	0
	6	39.2917	33.6063	37.5984	22.2457	22.9324	25.5416	0	0	0	5.123	13.3695	8.6692
	24	76.1961	84.2489	66.6036	76.1024	60.2495	77.424	10.557	15.893	16.997	17.0404	17.6108	13.588
Figure 6D
Figure 6F
Figure 6G		Relative mRNA levels (Foldchange to β-Actin)
Nqo1		Vehicle						CT1113
	0	1.50818	0.767181	0.993856	0.782224	0.790128	1.40701	1.50263	0.815543	0.801761	0.872611	0.900737	1.01107
	6	2.83421	3.91033	3.66203	1.91025	1.19523		13.8323	10.0919	3.52733	8.63438	11.0776
	24	0.324099	1.02493	0.90997	0.625202	0.508874		1.03413	1.08634	0.999604	2.19014	1.7006
Gclc		Vehicle						CT1113
	0	1.99764	1.05759	0.922325	0.708661	0.942538	0.768322	1.46956	0.781535	0.549109	1.04954	1.01064	0.863923
	6	4.24069	5.53324	5.09473	3.70333	5.05984		9.04031	11.0827	9.85162	6.59466	10.7679
	24	0.385787	1.17093	0.512289	0.659333	0.551549		1.87598	1.13838	0.787447	1.28955	1.22746
Gclm		Vehicle						CT1113
	0	1.85474	0.878062	0.921479	0.747325	1.01272	0.880459	1.2951	0.855705	0.972892	0.780005	1.05416	1.00256
	6	0.710464	1.13648	0.990626	0.386931	0.231685		0.896842	1.50238	1.2164	1.01865	1.62467
	24	0.268517	0.905338	0.641244	0.278611	0.202703		0.570697	0.413997	0.554598	1.43925	1.28599

## Sheet: Figure 7
Figure 7B	ALT			AST
	Vehicle	CT1113		Vehicle	CT1113
	8252.34	5576.4		5576.4	4723.86
	8905.26	3329.22		7436.9	1932.74
	13740.5	6249.46		11500.8	4319.78
	8584.34	7091.52		6102.08	5391.64
	7450.4	7937.86		5697.6	3891.42
Figure 7C	Necrotic area
	Vehicle	CT1113
	50.5607	31.9092
	61.8317	27.6167
	47.2508	24.2074
	34.4347	44.7172
	45.0319	23.8057
Figure 7E
		Vehicle	CT1113
	12	1
	24	1
	24	1
	36	1
	48	1
	100	0
	72	1
	100	0
	100	0
	24		1
	100		0
	100		0
	100		0
	100		0
	100		0
	100		0
	100		0
	100		0

## Sheet: Supplementary Figure 1
Figure S1A
	APAP-0h							APAP-6h							APAP-24h
ALT	42.58	44.72	31.44	48.93	39.93	30.26		3759.44	6295.12	7783.84	6829.12	6657.12	7740.08	5866	9086.69	9240.96	6255.84	7576.9	6430.46	9206.3
AST	191.35	108.41	72.77	126.07	177.15	86.81		3504.64	5114.48	6794.64	5380.4	6592.96	6964.8	6123.2	8361.5	7768.9	4039.87	5051.71	6263.14	8244.29
Figure S1B	Necrotic area
	0	6	24
	0	12.3607	44.2205
	0	14.8506	30.5526
	0	20.0736	37.8189
	0	17.2339	34.4238
	0	16.613	51.8179
	0	30.3685	49.6779
		12.5815

## Sheet: Supplementary Figure 2
Figure S2A
Figure S2B
Figure S2C	Concentration of APAP-CYS (ng/g liver)
	Usp25 WT	Usp25 KO
	7.046	7.971
	4.121	9.717
	7.248	12.45
	7.471	7.819
	6.378	6.635

## Sheet: Supplementary Figure 3
Figure S3B	ALT			AST
	Usp28 WT	Usp28 KO		Usp28 WT	Usp28 KO
	3224	5648		1153	1116
	4425	4272		1605	1378
	4988	5504		40	2428
	7083	3264		2894	834
	3241	6400		1370	2240
	5094	4768		2800	2260
Figure S3C	Necrotic area
	Usp28 WT	Usp28 KO
	33.2996	39.8633
	29.3226	28.0625
	36.3605	34.2652
	52.2	44.7327
	55.5762	43.661
	42.7435	47.3807
Figure S3D	Relative mRNA levels (Foldchange to β-Actin)
	Usp28 WT						Usp28 KO
Keap1	0.836	0.502	2.213	1.127	0.604	1.581	0.522	0.96	0.898	1.366	0.653	0.693
Nrf2	1.045	0.398	1.544	1.342	1.186	0.979	0.588	0.921	0.902	1.31	0.857	0.593
Nqo1	0.798	0.771	1.635	0.928	1.097	0.976	0.578	0.818	0.372	1.128	0.47	0.56
Gclc	0.874	0.341	3.75	0.838	1.176	0.909	0.792	0.85	0.656	1.782	0.557	0.576
Gclm	0.933	0.697	0.702	0.943	1.045	2.223	0.88	1.045	0.612	1.245	0.463	0.841
Figure S3E
Figure S3F
Figure S3G
IP: anti-KEAP1
Input

[truncated: 3 more sheets: Supplementary Figure 4, Supplementary Figure 5, Supplementary Figure 6]
